# Supplementary material for: Inactivation of Hippo pathway characterizes a poor-prognosis subtype of esophageal cancer
Source: JCI Insight. 2022 Aug 22;7(16):e155218. doi: 10.1172/jci.insight.155218 (PMC9462502; doi:10.1172/jci.insight.155218)
Supplement: Supplemental tables 1-10 [file jciinsight-7-155218-s077.xlsx]

## Sheet: Table S2
Table S2 Mutational hotspots detected in our deep sequencing study
Hugo_Symbol	Amino_Acid_Position	log10_pvalue	qvalue	Mutation_Count	Total_Mutations_in_Gene	Reference_Amino_Acid	Variant_Amino_Acid	Genomic_Position
TP53	141	-18.2373	1.49101e-15	16	207	R:16	H:8|C:7|S:1	17:7577121_8|17:7577120_8
CUBN	2263	-39.3532	1.40923e-35	14	35	F:14	C:14	10:16961995_14
KMT2C	3792	-37.8797	5.88017e-34	13	35	Q:13	K:13	7:151859288_13
TP53	43	-12.364	3.71264e-10	12	207	R:12	H:12	17:7578406_12
TP53	116	-12.364	3.71264e-10	12	207	R:12	W:6|Q:5|L:1	17:7577539_6|17:7577538_6
STARD9	2783	-28.7569	7.43062e-25	10	29	H:10	R:10	15:42982124_10
MUC6	1169	-27.5225	6.13506e-24	10	20	V:10	I:10	11:1023530_10
JMJD1C	878	-27.4868	6.96927e-24	10	21	K:10	E:10	10:64968251_10
PIK3CA	545	-21.903	1.00822e-18	10	32	E:10	K:8|Q:2	3:178936091_10
SLITRK5	610	-20.5784	1.88238e-17	9	21	L:9	Q:9	13:88329472_9
TP53	44	-7.08854	3.50024e-05	8	207	C:8	Y:3|F:3|R:2	17:7578403_6|17:7578404_2
TP53	88	-7.08854	3.50024e-05	8	207	Y:8	C:6|S:1|H:1	17:7578190_7|17:7578191_1
TP53	210	-7.08854	3.50024e-05	8	207	R:8	X:8	17:7574003_8
LAMA3	399	-19.9806	3.02825e-16	7	16	G:7	A:7	18:21353474_7
SCN10A	1181	-18.3616	6.93849e-15	7	16	T:7	M:7	3:38760283_7
PCDH15	891	-17.5343	4.65935e-14	7	21	R:7	C:7	10:55721637_7
ASXL3	1310	-17.0849	1.53371e-13	7	28	E:7	A:7	18:31323741_7
MUC12	3997	-16.7576	4.39658e-13	7	76	H:7	R:7	7:100645834_7
TP53	150	-5.88958	0.00041507	7	207	R:7	W:6|G:1	17:7577094_7
TP53	174	-5.88958	0.00041507	7	207	R:7	X:7	17:7577022_7
LYST	123	-17.1459	2.39596e-13	6	16	H:6	R:6	1:235973750_6
MAP1A	2405	-16.5208	7.19465e-13	6	15	T:6	A:6	15:43820884_6
PRR14L	186	-15.5057	5.53902e-12	6	17	V:6	L:6	22:32113269_6
APOB	4270	-15.236	2.38569e-11	6	40	R:6	T:6	2:21225485_6
TP53	72	-4.74985	0.00508975	6	207	E:5|L:1	X:4|P:1|G:1	17:7578239_4|17:7579355_1|17:7578238_1
VPS13C	1798	-14.0936	2.66475e-10	5	15	S:5	F:5	15:62232925_5
EPPK1	2303	-13.6455	1.04871e-09	5	25	A:5	T:5	8:144940515_5
NEB	1912	-13.5654	1.70191e-09	5	34	A:5	T:5	2:152520091_5
GPR158	106	-12.5265	2.77602e-09	5	10	A:5	V:5	10:25464666_5
SCN4A	773	-12.6921	3.01873e-09	5	14	A:5	V:5	17:62034580_5
FMN1	382	-12.4677	3.78714e-09	5	12	G:5	S:5	15:33358942_5
MGAM	976	-12.5672	4.07693e-09	5	15	E:5	A:5	7:141752215_5
COL5A1	435	-12.4049	5.85557e-09	5	16	P:5	S:5	9:137623480_5
SPTB	717	-12.4764	5.8831e-09	5	18	R:5	H:5	14:65260231_5
BICC1	438	-11.8406	1.04881e-08	5	11	A:5	T:5	10:60556232_5
WDFY4	1572	-12.3068	1.35777e-08	5	29	G:5	R:5	10:50014116_5
CCDC40	382	-11.6628	1.89132e-08	5	14	E:5	K:5	17:78024067_5
VWF	1350	-12.0382	2.19455e-08	5	29	A:5	V:5	12:6128535_5
SAMD9L	636	-11.4931	4.0436e-08	5	21	P:5	S:5	7:92763379_5
GRIN2B	1096	-11.4575	4.07804e-08	5	20	A:5	T:5	12:13716886_5
KALRN	964	-11.4978	4.2257e-08	5	22	R:5	X:5	3:124418865_5
CREBBP	1309	-11.5183	6.20222e-08	5	32	R:5	W:5	16:3790494_5
EP300	1414	-11.4267	7.56141e-08	5	33	Y:5	C:5	22:41565575_5
TCHH	1355	-10.7681	9.00233e-08	5	36	R:5	H:5	1:152081629_5
TCHH	1686	-10.7681	9.00233e-08	5	36	R:5	H:5	1:152080636_5
AHNAK2	1584	-11.664	1.16088e-07	5	71	F:5	L:5	14:105417036_5
PIK3CA	542	-9.72841	5.02403e-07	5	32	E:5	K:4|Q:1	3:178936082_5
PIK3CA	1047	-9.72841	5.02403e-07	5	32	H:5	L:3|R:2	3:178952085_5
NFE2L2	18	-8.57078	1.1351e-05	5	31	R:5	G:3|Q:2	2:178098945_3|2:178098944_2
HIVEP1	2641	-10.676	4.86327e-07	4	13	A:4	T:4	6:12164458_4
WDFY3	1237	-10.5629	8.43638e-07	4	18	A:4	T:4	4:85708827_4
NEB	2448	-10.5652	8.51461e-07	4	34	R:4	C:4	2:152506779_4
CASZ1	20	-10.2107	8.71601e-07	4	11	A:4	T:4	1:10725587_4
DNHD1	1165	-10.6557	9.49711e-07	4	23	R:4	C:4	11:6561178_4
FBN2	1219	-10.3301	1.16488e-06	4	17	M:4	V:4	5:127671749_4
PDZD2	2044	-10.286	1.25319e-06	4	17	G:4	D:4	5:32089685_4
PKHD1	271	-10.3882	1.48147e-06	4	23	L:4	H:4	6:51930842_4
F5	1853	-10.0796	1.53394e-06	4	15	G:4	V:4	1:169497194_4
SPTBN5	1356	-10.2089	1.99549e-06	4	23	E:4	K:4	15:42168368_4
FAT1	3726	-10.1334	3.04032e-06	4	30	I:4	N:4	4:187524503_4
PPP1R9A	895	-9.39337	3.36386e-06	4	11	R:4	C:4	7:94897945_4
ZNF536	417	-9.39653	4.04194e-06	4	13	G:4	D:4	19:30935719_4
FCGBP	3694	-9.57172	5.02731e-06	4	38	A:4	V:4	19:40380234_4
MYO15A	3110	-9.26875	5.54282e-06	4	38	R:4	W:4	17:18063273_4
ABCB5	166	-9.20974	5.98242e-06	4	14	R:4	H:4	7:20682989_4
CNTNAP4	173	-9.15909	7.03124e-06	4	15	Q:4	K:4	16:76481962_4
ZFHX4	1707	-9.55509	8.83413e-06	4	33	A:4	T:4	8:77764276_4
DNAH3	1715	-9.58128	9.60697e-06	4	37	G:4	S:4	16:21045350_4
RP1L1	183	-9.25776	1.10838e-05	4	26	G:4	S:3|D:1	8:10480165_3|8:10480164_1
SORCS1	168	-8.64705	2.01152e-05	4	18	T:4	M:4	10:108923782_4
ZNF804B	1195	-8.54903	2.96635e-05	4	22	V:4	I:4	7:88965879_4
NFE2L2	13	-6.57214	0.000377188	4	31	D:4	V:2|Y:1|N:1	2:178098960_2|2:178098959_2
NFE2L2	63	-6.57214	0.000377188	4	31	E:4	V:2|Q:1|K:1	2:178098810_2|2:178098809_2
SACS	389	-8.6435	9.37193e-05	3	11	P:3	S:3	13:23929145_3
TEP1	1895	-8.33468	0.000102727	3	8	A:3	V:3	14:20846220_3
MACF1	5361	-8.55474	0.000195352	3	19	R:3	Q:3	1:39951255_3
WDR87	1019	-8.03665	0.00022551	3	11	R:3	W:3	19:38382414_3
GRM7	588	-7.33651	0.000311852	3	6	S:3	P:3	3:7620355_3
LAMA1	2816	-7.90766	0.000327425	3	13	R:3	Q:3	18:6949209_3
SETD1B	1312	-7.66698	0.00034543	3	10	L:3	P:3	12:122260549_3
DCHS1	1788	-7.90233	0.000358399	3	14	R:3	H:3	11:6649860_3
TLN2	1266	-7.76409	0.000368381	3	12	S:3	R:3	15:63031657_3
VPS13D	1415	-8.02129	0.000374519	3	17	D:3	N:3	1:12337888_3
DYSF	1612	-7.6163	0.000413526	3	11	V:3	I:3	2:71887771_3
PTPRB	1341	-7.45011	0.000579229	3	12	G:3	D:3	12:70949697_3
CSMD2	1587	-7.38671	0.000625079	3	22	V:3	I:3	1:34112263_3
CSMD2	2087	-7.38671	0.000625079	3	22	R:3	X:3	1:34071553_3
VCAN	432	-7.18604	0.000642258	3	25	W:3	X:3	5:82849208_3
VCAN	439	-7.18604	0.000642258	3	25	Y:3	C:3	5:82815441_3
VCAN	885	-7.18604	0.000642258	3	25	P:3	L:3	5:82834437_3
SPTBN5	1820	-7.39684	0.000647263	3	23	S:3	L:3	15:42162747_3
MKI67	347	-7.55861	0.000779613	3	18	T:3	N:3	10:129913632_3
CARD11	1038	-6.97399	0.000934672	3	10	A:3	T:3	7:2951838_3
PTPRZ1	1129	-7.26811	0.00103946	3	16	H:3	P:3	7:121652486_3
DNAH14	225539588	-7.45467	0.00107591	3	21	SS:3	SS:3	1:225539588_3
SORCS3	878	-6.92452	0.00111749	3	11	G:3	D:3	10:106976779_3
MYH13	444	-7.12087	0.0011953	3	15	R:3	H:3	17:10248866_3
SLC39A12	489	-6.59747	0.00124235	3	8	V:3	M:3	10:18292207_3
DNAH11	1436	-7.50578	0.00126724	3	26	R:3	W:3	7:21658769_3
RELN	404	-7.3766	0.00126857	3	22	A:3	V:3	7:103322641_3
HMCN1	5205	-7.60762	0.00128151	3	30	R:3	H:3	1:186140508_3
ZNF318	2060	-7.16888	0.00128355	3	17	A:3	T:3	6:43305558_3
DNAH5	2544	-7.48743	0.00135711	3	27	T:3	M:3	5:13809274_3
UNC80	548	-7.29835	0.00142048	3	22	S:3	G:3	2:210682625_3
LRRC4C	470	-6.49788	0.00143167	3	8	R:3	Q:3	11:40136434_3
DNAH3	2230	-6.9263	0.00144691	3	37	W:3	X:3	16:20999299_3
DNAH3	3402	-6.9263	0.00144691	3	37	A:3	T:3	16:20975002_3
LAMA5	2465	-7.34889	0.00145485	3	24	R:3	Q:3	20:60892518_3
FCGBP	4768	-6.91913	0.00150601	3	38	A:3	T:3	19:40364340_3
FNDC1	727	-6.92827	0.001815	3	17	S:3	F:3	6:159653724_3
ANK3	2239	-7.32306	0.00186422	3	29	R:3	C:3	10:61833924_3
FAT2	3818	-7.31471	0.00188689	3	29	V:3	D:3	5:150897191_3
SYNE1	892	-7.35205	0.00188887	3	57	L:3	V:3	6:152777095_3
SYNE1	1889	-7.35205	0.00188887	3	57	G:3	D:3	6:152737927_3
THBS1	83	-6.65089	0.00199769	3	13	R:3	W:3	15:39874573_3
ASPM	2743	-7.16569	0.00207297	3	26	R:3	Q:3	1:197070153_3
VWF	624	-6.74822	0.00213959	3	29	G:3	S:3	12:6166098_3
ATP10A	804	-6.70307	0.00234325	3	16	A:3	V:3	15:25953381_3
PXDNL	477	-6.67148	0.00245194	3	16	R:3	H:3	8:52359659_3
KALRN	512	-6.42425	0.00250249	3	22	A:3	T:3	3:124385955_3
EYS	112	-6.99436	0.00276941	3	27	V:3	L:3	6:66204970_3
PEG3	1224	-6.62497	0.00299315	3	18	A:3	T:3	19:57326140_3
CREBBP	1043	-6.43659	0.00374342	3	32	R:3	H:3	16:3817729_3
EP300	747	-6.38165	0.0041937	3	33	P:3	L:3	22:41543949_3
HRNR	1011	-6.44869	0.00432712	3	37	R:3	H:3	1:152191073_3
AHNAK	4206	-7.05383	0.00481742	3	48	P:3	S:3	11:62289273_3
AHNAK2	1189	-6.52391	0.00534304	3	71	S:3	P:3	14:105418223_3
AHNAK2	3719	-6.52391	0.00534304	3	71	E:3	G:3	14:105410632_3
FMN2	656	-6.4118	0.00535654	3	23	R:3	H:2|C:1	1:240351543_2|1:240351542_1
MUC12	1638	-6.36247	0.00546018	3	76	S:3	G:3	7:100638756_3
FRAS1	2900	-6.43126	0.00597798	3	26	E:3	K:3	4:79403635_3
ZNF99	451	-5.98772	0.00652311	3	16	Q:3	K:3	19:22941360_3
FBXW7	387	-5.81139	0.00779235	3	15	R:3	S:1|G:1|C:1	4:153247289_3
FRY	319	-76.6294	6.0746e-73	23	37	E:23	X:23	13:32709110_23

## Sheet: Table S3
Table S3 Temporal order inferred by Bradley-Terry model
the cancer associated gene is ranked in early-late order
gene	estimate	quasi-standard erroe	Pathway	pvalue
TP53	3.10564	0.0777404	TP53	8.06571e-08
AJUBA	2.96254	0.55852	HIPPO	0.000223503
NFE2L2	2.82356	0.260536	NRF	8.45059e-06
CUL3	2.51785	0.853104	NRF	0.0145063
NCOR2	2.51785	0.853104	NOTCH	0.0145063
CDKN2A	2.4686	0.445574	CELL_CYCLE	0.000659582
FAT1	2.4589	0.30583	HIPPO	0.000152378
APC	2.31718	0.816623	WNT	0.0204904
PIK3CA	2.28411	0.244169	PI3K	0.000267463
EP300	2.26068	0.259753	NOTCH	0.000341595
CREBBP	2.05164	0.281207	NOTCH	0.00130021
NOTCH1	2.04934	0.13345	NOTCH	0.000450918
FAT2	1.91605	0.63381	HIPPO	0.025352
RB1	1.91605	0.63381	CELL_CYCLE	0.025352
NOTCH2	1.83267	0.626533	NOTCH	0.0313808
ERBB4	1.6393	0.969213	RTK-RAS	0.146202
RASA1	1.40909	0.632953	RTK-RAS	0.0985739
KEAP1	1.37104	0.934432	NRF	0.21195
CHD8	0.985375	0.897705	WNT	0.355878
CHEK2	0.272425	1.54383	TP53	0.868738
ATM	0.272425	1.54383	TP53	0.868738
SPEN	0.140565	0.885702	NOTCH	0.893995
FRY	0	0.574042	Reference	Reference
FBXW7	-0.190199	1.49489	NOTCH	0.905533

## Sheet: Table S4
Table S4 Fisher exact test determining whether the oncogenic mutations on cancer-associated genes had a bias towards being “clonal”
gene	Number of clonal mutation	Number of subclonal mutation	P value of fisher exact test	Adjusted P value
TP53	114	128	7.28887e-09	6.77865e-07
FRY	0	25	0.000215578	0.0100244
JMJD1C	13	6	0.000715921	0.0218919
KALRN	0	20	0.000941586	0.0218919
NFE2L2	17	14	0.00514374	0.0956736
KIAA1109	0	13	0.0130173	0.201769
EPHA3	0	9	0.0645652	0.545869
FCGBP	0	9	0.0645652	0.545869
FLNA	0	9	0.0645652	0.545869
SPEN	1	14	0.048237	0.545869
ZNF750	13	13	0.050624	0.545869
CHD8	1	13	0.0772605	0.598769
CDKN2A	10	11	0.0981925	0.702454
GRIN2B	0	7	0.108173	0.717698
TAF1	0	8	0.115758	0.717698
CUL3	5	4	0.142828	0.743453
AHNAK2	7	7	0.143894	0.743453
PTCH1	7	7	0.143894	0.743453
KMT2C	13	17	0.160146	0.783873
MGAM	5	5	0.185869	0.792794
MYCBP2	8	9	0.183434	0.792794
DST	11	14	0.187543	0.792794
CNOT1	4	4	0.258222	0.832622
HUWE1	2	12	0.249668	0.832622
NSD1	2	12	0.249668	0.832622
SRCAP	2	12	0.249668	0.832622
HERC1	8	10	0.205994	0.832622
GNAS	4	18	0.249572	0.832622
EP300	7	27	0.259635	0.832622
AJUBA	7	9	0.278687	0.863929
ATM	1	8	0.29051	0.871529
ADAM29	0	4	0.31961	0.874228
CFH	0	4	0.31961	0.874228
NOTCH2	3	15	0.302951	0.874228
NBEA	0	5	0.331393	0.880558
NLRP3	1	3	1	1
PRDM16	2	2	0.590516	1
AFF3	1	4	1	1
BRCA2	1	4	1	1
CDH11	1	4	1	1
SRRM2	1	4	1	1
GRIN3A	1	5	0.673564	1
NCOR2	2	4	1	1
SETX	2	4	1	1
ABCB1	1	6	0.682842	1
MYH11	3	4	0.443753	1
TPR	2	5	1	1
UBR5	2	5	1	1
ZNF521	1	6	0.682842	1
CHEK2	1	7	0.447639	1
LRRK2	1	7	0.447639	1
SETBP1	3	5	0.706605	1
TET1	2	6	1	1
BCL9	2	7	0.730333	1
CARD11	4	5	0.468682	1
ERBB4	3	6	1	1
NCOA2	2	7	0.730333	1
PTPRB	2	7	0.730333	1
APC	3	7	1	1
GRIN2A	2	8	0.732631	1
KEAP1	2	8	0.732631	1
MYH9	2	8	0.732631	1
ANKRD11	2	9	0.519819	1
KDM6A	3	8	1	1
RASA1	2	9	0.519819	1
DOCK2	3	9	1	1
FN1	3	9	1	1
RUNX1T1	3	9	1	1
COL18A1	4	9	1	1
MKI67	4	9	1	1
RNF213	4	9	1	1
MDN1	3	11	0.570261	1
FAT2	5	10	0.784022	1
FBXW7	4	12	0.788196	1
FBN2	6	11	0.791776	1
RB1	6	11	0.791776	1
ZFHX3	6	11	0.791776	1
DMD	5	13	1	1
EPPK1	4	14	0.608685	1
MACF1	4	14	0.608685	1
TET2	4	16	0.463827	1
NAV3	5	16	0.636351	1
ASPM	7	15	1	1
TRRAP	9	15	0.50463	1
FAT1	7	18	1	1
NEB	9	20	1	1
PIK3CA	8	21	0.840371	1
CREBBP	8	23	0.695067	1
PLEC	12	26	0.86056	1
AHNAK	12	32	0.741047	1
SYNE1	13	34	0.749403	1
KMT2D	15	36	1	1
NOTCH1	22	53	0.898245	1

## Sheet: Table S7
Table S7 results of connectivity map analysis
rank	cmap name	mean	n	enrichment	p	specificity	percent non-null
1	econazole	-0.756	4	-0.933	2e-05	0	100
2	AH-6809	0.819	2	0.982	0.00056	0	100
3	ioversol	0.39	4	0.829	0.00127	0	50
4	meptazinol	0.341	4	0.806	0.00265	0	50
5	nystatin	-0.451	3	-0.844	0.00755	0.0072	66
6	tiabendazole	0.448	4	0.735	0.00979	0	50
7	MK-886	-0.469	2	-0.925	0.01159	0	100
8	prenylamine	0.429	4	0.719	0.01259	0.1773	50
9	scopolamine	0.347	4	0.679	0.02316	0.0182	50
10	phenacetin	0.388	4	0.671	0.02572	0.0077	50
11	amiloride	0.503	5	0.595	0.03382	0.0167	60
12	propranolol	-0.339	4	-0.733	0.04406	0.0444	50
13	4-hydroxyphenazone	0.179	5	0.545	0.06526	0.0729	60
14	BAS-012416453	-0.619	3	-0.66	0.07806	0.1069	66
15	bacitracin	-0.604	3	-0.649	0.08613	0.0667	66
16	aminoglutethimide	0.537	3	0.646	0.09064	0.0694	66
17	thiamine	-0.538	3	-0.636	0.09805	0.0957	66
18	lidoflazine	-0.541	3	-0.634	0.10033	0.073	66
19	epitiostanol	-0.338	4	-0.56	0.10541	0.1605	50
20	pirlindole	-0.513	3	-0.626	0.10859	0.0884	66
21	Prestwick-981	-0.216	3	-0.616	0.12028	0.0569	66
22	monobenzone	0.405	4	0.538	0.12837	0.2012	50
23	sulfaquinoxaline	-0.314	3	-0.608	0.13096	0.1667	66
24	PF-00875133-00	-0.494	3	-0.604	0.13553	0.0753	66
25	dirithromycin	-0.484	3	-0.602	0.13827	0.0726	66
26	STOCK1N-35696	-0.34	2	-0.724	0.15168	0.1986	50
27	tribenoside	0.354	4	0.497	0.18703	0.3492	50
28	Y-27632	0.446	2	0.692	0.18947	0.1938	50
29	sulfaphenazole	-0.435	4	-0.487	0.20742	0.2871	50
30	tiratricol	0.173	4	0.47	0.23862	0.169	50
31	flumequine	0.377	4	0.466	0.24661	0.2837	50
32	ramipril	-0.398	4	-0.468	0.24898	0.1955	50
33	4,5-dianilinophthalimide	0.324	2	0.646	0.25158	0.2276	50
34	clopamide	-0.348	4	-0.466	0.2534	0.233	50
35	W-13	-0.382	2	-0.644	0.25476	0.2349	50
36	pergolide	0.376	4	0.462	0.25644	0.3672	50
37	cinnarizine	-0.21	4	-0.463	0.25934	0.2514	50
38	antazoline	-0.233	4	-0.462	0.26165	0.2516	50
39	5230742	0.395	2	0.635	0.26643	0.2016	50
40	citalopram	-0.196	4	-0.458	0.27041	0.3056	50
41	benzydamine	0.176	4	0.456	0.27114	0.3311	50
42	Prestwick-675	-0.381	4	-0.451	0.28763	0.5619	50
43	SR-95531	-0.379	4	-0.451	0.28841	0.3374	50
44	lobelanidine	-0.357	4	-0.442	0.31142	0.2699	50
45	zidovudine	-0.364	4	-0.44	0.31727	0.3289	50
46	pizotifen	-0.227	4	-0.439	0.31877	0.3017	50
47	mometasone	-0.367	4	-0.439	0.31984	0.2735	50
48	danazol	-0.376	4	-0.434	0.33368	0.2381	50
49	scoulerine	-0.347	4	-0.432	0.33844	0.2941	50
50	STOCK1N-35874	0.351	2	0.583	0.34912	0.4224	50
51	fasudil	-0.341	2	-0.44	0.70925	0.6723	50
52	butein	0.291	2	0.44	0.7107	0.7485	50
53	NU-1025	0.035	2	0.437	0.71896	0.6667	50
54	calmidazolium	-0.269	2	-0.426	0.75043	0.7541	50

## Sheet: Table S9
Table S9 Mutations enriched in both genetic subgroups
	Hugo_Symbol	Group_enriched_in	num_mutated_group_FATFRY	num_mutated_Wild_type	p_value	fdr
1	FAT1	FATFRY	37 of 75	0 of 126	9.83638e-20	6.23626e-17
2	FRY	FATFRY	33 of 75	0 of 126	2.81381e-17	8.91979e-15
3	FAT3	FATFRY	27 of 75	0 of 126	8.10066e-14	1.71194e-11
4	MDGA2	FATFRY	12 of 75	3 of 126	0.000605548	0.0959793
5	RYR3	FATFRY	20 of 75	13 of 126	0.00264801	0.335767
6	SVEP1	FATFRY	12 of 75	5 of 126	0.00392442	0.41468
7	CDH10	FATFRY	9 of 75	3 of 126	0.00739783	0.670032
8	C5orf42	FATFRY	8 of 75	3 of 126	0.0160636	0.965008
9	RIMS2	FATFRY	9 of 75	4 of 126	0.0166138	0.965008
10	THBS1	FATFRY	9 of 75	4 of 126	0.0166138	0.965008
11	RB1	wild-type	2 of 75	15 of 126	0.0171851	0.965008
12	FAM135B	wild-type	4 of 75	20 of 126	0.01903	0.965008
13	DNAH6	FATFRY	15 of 75	11 of 126	0.0197872	0.965008
14	NOTCH3	wild-type	2 of 75	14 of 126	0.025396	1
15	MKI67	FATFRY	11 of 75	7 of 126	0.0283489	1
16	WDR87	FATFRY	8 of 75	4 of 126	0.033395	1
17	SLITRK5	wild-type	3 of 75	15 of 126	0.0455068	1
18	KIF26B	wild-type	3 of 75	15 of 126	0.0455068	1
19	LAMA3	FATFRY	9 of 75	6 of 126	0.0556399	1
20	RP1	FATFRY	9 of 75	6 of 126	0.0556399	1
21	ANK3	wild-type	7 of 75	23 of 126	0.0626048	1
22	CSMD2	FATFRY	12 of 75	10 of 126	0.0638216	1
23	UNC79	FATFRY	7 of 75	4 of 126	0.0644898	1
24	TRPA1	FATFRY	7 of 75	4 of 126	0.0644898	1
25	ANK2	FATFRY	11 of 75	9 of 126	0.0711926	1
26	ZNF804B	wild-type	5 of 75	18 of 126	0.0759575	1
27	ZNF536	wild-type	2 of 75	11 of 126	0.0769725	1
28	MAP1A	FATFRY	9 of 75	7 of 126	0.088096	1
29	VWDE	wild-type	3 of 75	13 of 126	0.0881282	1
30	NOTCH1	FATFRY	27 of 75	33 of 126	0.0955249	1
31	PAPPA2	wild-type	5 of 75	17 of 126	0.100629	1
32	DNAH9	wild-type	5 of 75	17 of 126	0.100629	1
33	PIK3CA	wild-type	7 of 75	21 of 126	0.10554	1
34	DOCK1	FATFRY	7 of 75	5 of 126	0.108022	1
35	MAST4	FATFRY	7 of 75	5 of 126	0.108022	1
36	VCAN	FATFRY	13 of 75	13 of 126	0.112851	1
37	FAT2	FATFRY	15 of 75	16 of 126	0.118841	1
38	PTPRZ1	wild-type	3 of 75	12 of 126	0.12032	1
39	MYH15	wild-type	3 of 75	12 of 126	0.12032	1
40	PTPRD	wild-type	3 of 75	12 of 126	0.12032	1
41	MYO15A	FATFRY	17 of 75	19 of 126	0.122252	1
42	KMT2D	FATFRY	21 of 75	25 of 126	0.123846	1
43	HSPG2	wild-type	4 of 75	14 of 126	0.127437	1
44	LRP1	wild-type	4 of 75	14 of 126	0.127437	1
45	MPDZ	wild-type	4 of 75	14 of 126	0.127437	1
46	EP300	wild-type	9 of 75	24 of 126	0.133335	1
47	RYR1	wild-type	6 of 75	18 of 126	0.133872	1
48	VWF	wild-type	7 of 75	20 of 126	0.134662	1
49	LAMA2	FATFRY	11 of 75	11 of 126	0.142575	1
50	MYO7B	FATFRY	8 of 75	7 of 126	0.145742	1
51	DLC1	wild-type	2 of 75	9 of 126	0.151558	1
52	COL1A2	wild-type	2 of 75	9 of 126	0.151558	1
53	MYH10	wild-type	2 of 75	9 of 126	0.151558	1
54	NLRP4	wild-type	2 of 75	9 of 126	0.151558	1
55	APOB	FATFRY	15 of 75	17 of 126	0.153824	1
56	FSIP2	FATFRY	17 of 75	20 of 126	0.155352	1
57	SSPO	wild-type	12 of 75	29 of 126	0.155505	1
58	CACNA1H	FATFRY	10 of 75	10 of 126	0.160316	1
59	FBXW7	wild-type	3 of 75	11 of 126	0.161973	1
60	COL18A1	wild-type	3 of 75	11 of 126	0.161973	1
61	HUWE1	wild-type	3 of 75	11 of 126	0.161973	1
62	SRCAP	wild-type	3 of 75	11 of 126	0.161973	1
63	CSMD1	wild-type	10 of 75	25 of 126	0.162567	1
64	CMYA5	FATFRY	7 of 75	6 of 126	0.163762	1
65	CNTNAP5	FATFRY	7 of 75	6 of 126	0.163762	1
66	ADAM2	FATFRY	7 of 75	6 of 126	0.163762	1
67	ABCA4	FATFRY	7 of 75	6 of 126	0.163762	1
68	HIVEP1	FATFRY	7 of 75	6 of 126	0.163762	1
69	SCN9A	FATFRY	7 of 75	6 of 126	0.163762	1
70	MYH8	wild-type	4 of 75	13 of 126	0.167476	1
71	NRXN3	wild-type	4 of 75	13 of 126	0.167476	1
72	DNAH5	wild-type	8 of 75	21 of 126	0.167992	1
73	GNAS	FATFRY	12 of 75	13 of 126	0.168306	1
74	GPR98	wild-type	6 of 75	17 of 126	0.170533	1
75	UNC13C	FATFRY	9 of 75	9 of 126	0.18043	1
76	AHNAK	wild-type	13 of 75	30 of 126	0.183221	1
77	BRCA2	FATFRY	6 of 75	5 of 126	0.184362	1
78	MYO9A	FATFRY	6 of 75	5 of 126	0.184362	1
79	ADAMTS18	FATFRY	6 of 75	5 of 126	0.184362	1
80	KCNQ3	FATFRY	6 of 75	5 of 126	0.184362	1
81	PCDH11X	FATFRY	6 of 75	5 of 126	0.184362	1
82	REV3L	FATFRY	6 of 75	5 of 126	0.184362	1
83	ABCA13	FATFRY	11 of 75	12 of 126	0.188955	1
84	LAMA5	FATFRY	11 of 75	12 of 126	0.188955	1
85	DCHS2	FATFRY	11 of 75	12 of 126	0.188955	1

## Sheet: Table S10
Table S10 Mutations enriched in three genetic clusters
gene	cluster	fisher_test_p	adjust_p	is_FDR<0.2	overall_frequenct	cluster_frequency	Enrich in specific cluster
ABCA13	ESCC1	0.112227	1	FALSE	0.116751	0.0675676	FALSE
ABCA4	ESCC1	0.136729	1	FALSE	0.0659898	0.027027	FALSE
ABCA9	ESCC1	0.300219	1	FALSE	0.0456853	0.0675676	TRUE
ABCB1	ESCC1	0.262473	1	FALSE	0.0406091	0.0135135	FALSE
ABCB5	ESCC1	1	1	FALSE	0.071066	0.0675676	FALSE
ABCC9	ESCC1	0.325436	1	FALSE	0.0507614	0.027027	FALSE
ACACB	ESCC1	0.372109	1	FALSE	0.0609137	0.0810811	TRUE
ACAN	ESCC1	0.419983	1	FALSE	0.0812183	0.0540541	FALSE
ADAM2	ESCC1	0.0338616	0.773096	FALSE	0.0659898	0.0135135	FALSE
ADAM29	ESCC1	0.262473	1	FALSE	0.0406091	0.0135135	FALSE
ADAMTS12	ESCC1	0.258145	1	FALSE	0.071066	0.0405405	FALSE
ADAMTS18	ESCC1	0.540704	1	FALSE	0.0558376	0.0405405	FALSE
ADAMTS9	ESCC1	0.506403	1	FALSE	0.0507614	0.0675676	TRUE
ADCY2	ESCC1	0.476896	1	FALSE	0.0406091	0.0540541	TRUE
ADGB	ESCC1	0.712492	1	FALSE	0.0406091	0.027027	FALSE
AFF3	ESCC1	1	1	FALSE	0.0406091	0.0405405	FALSE
AHNAK	ESCC1	0.00117852	0.0867251	TRUE	0.218274	0.0945946	FALSE
AHNAK2	ESCC1	0.000307894	0.0296289	TRUE	0.28934	0.445946	TRUE
AJUBA	ESCC1	1	1	FALSE	0.0761421	0.0810811	TRUE
AKAP13	ESCC1	1	1	FALSE	0.071066	0.0675676	FALSE
ANK2	ESCC1	0.32993	1	FALSE	0.101523	0.0675676	FALSE
ANK3	ESCC1	0.838502	1	FALSE	0.152284	0.162162	TRUE
ANKRD11	ESCC1	0.750057	1	FALSE	0.0558376	0.0675676	TRUE
ANKRD17	ESCC1	0.0827776	0.908376	FALSE	0.0456853	0.0810811	TRUE
ANKRD30B	ESCC1	0.575091	1	FALSE	0.071066	0.0540541	FALSE
ANO5	ESCC1	1	1	FALSE	0.0507614	0.0540541	TRUE
APC	ESCC1	0.766183	1	FALSE	0.0609137	0.0675676	TRUE
APOB	ESCC1	0.300105	1	FALSE	0.147208	0.108108	FALSE
ASPM	ESCC1	1	1	FALSE	0.13198	0.135135	TRUE
ASTN1	ESCC1	0.745785	1	FALSE	0.0507614	0.0405405	FALSE
ASXL3	ESCC1	0.216933	1	FALSE	0.147208	0.189189	TRUE
ATM	ESCC1	0.506403	1	FALSE	0.0507614	0.0675676	TRUE
ATP10A	ESCC1	0.296356	1	FALSE	0.0862944	0.0540541	FALSE
BAI3	ESCC1	0.205194	1	FALSE	0.0913706	0.0540541	FALSE
BCL9	ESCC1	1	1	FALSE	0.0456853	0.0405405	FALSE
BICC1	ESCC1	0.13683	1	FALSE	0.0609137	0.0945946	TRUE
BIRC6	ESCC1	0.600011	1	FALSE	0.0812183	0.0945946	TRUE
BPTF	ESCC1	1	1	FALSE	0.0456853	0.0405405	FALSE
BRCA2	ESCC1	1	1	FALSE	0.0558376	0.0540541	FALSE
C10orf71	ESCC1	0.730747	1	FALSE	0.0456853	0.0540541	TRUE
C5orf42	ESCC1	1	1	FALSE	0.0558376	0.0540541	FALSE
C6	ESCC1	0.506403	1	FALSE	0.0507614	0.0675676	TRUE
CACNA1A	ESCC1	0.540704	1	FALSE	0.0558376	0.0405405	FALSE
CACNA1B	ESCC1	1	1	FALSE	0.0609137	0.0540541	FALSE
CACNA1C	ESCC1	0.392988	1	FALSE	0.071066	0.0945946	TRUE
CACNA1E	ESCC1	0.485548	1	FALSE	0.111675	0.135135	TRUE
CACNA1G	ESCC1	0.300219	1	FALSE	0.0456853	0.0675676	TRUE
CACNA1H	ESCC1	0.811797	1	FALSE	0.101523	0.108108	TRUE
CACNA1S	ESCC1	1	1	FALSE	0.0406091	0.0405405	FALSE
CADPS2	ESCC1	0.730747	1	FALSE	0.0456853	0.0540541	TRUE
CARD11	ESCC1	0.730747	1	FALSE	0.0456853	0.0540541	TRUE
CASZ1	ESCC1	1	1	FALSE	0.0456853	0.0405405	FALSE
CCDC129	ESCC1	0.325436	1	FALSE	0.0507614	0.027027	FALSE
CCDC168	ESCC1	1	1	FALSE	0.192893	0.189189	FALSE
CCDC40	ESCC1	0.266624	1	FALSE	0.0761421	0.108108	TRUE
CDC42BPB	ESCC1	1	1	FALSE	0.0609137	0.0540541	FALSE
CDH10	ESCC1	0.372109	1	FALSE	0.0609137	0.0810811	TRUE
CDH23	ESCC1	0.294169	1	FALSE	0.0812183	0.108108	TRUE
CDKN2A	ESCC1	0.803828	1	FALSE	0.0964467	0.108108	TRUE
CEP192	ESCC1	1	1	FALSE	0.0406091	0.0405405	FALSE
CEP350	ESCC1	0.309041	1	FALSE	0.0913706	0.121622	TRUE
CFH	ESCC1	0.0933681	0.981542	FALSE	0.0507614	0.0135135	FALSE
CFTR	ESCC1	0.540704	1	FALSE	0.0558376	0.0405405	FALSE
CHD8	ESCC1	0.152754	1	FALSE	0.071066	0.108108	TRUE
CHEK2	ESCC1	0.487734	1	FALSE	0.0456853	0.027027	FALSE
CLSTN2	ESCC1	0.41996	1	FALSE	0.0761421	0.0540541	FALSE
CMYA5	ESCC1	0.769974	1	FALSE	0.0659898	0.0540541	FALSE
CNGB3	ESCC1	0.730747	1	FALSE	0.0456853	0.0540541	TRUE
CNOT1	ESCC1	0.476896	1	FALSE	0.0406091	0.0540541	TRUE
CNTNAP2	ESCC1	0.789196	1	FALSE	0.0761421	0.0675676	FALSE
CNTNAP4	ESCC1	0.266624	1	FALSE	0.0761421	0.108108	TRUE
CNTNAP5	ESCC1	0.0338616	0.773096	FALSE	0.0659898	0.0135135	FALSE
COL11A1	ESCC1	1	1	FALSE	0.0862944	0.0810811	FALSE
COL12A1	ESCC1	0.750057	1	FALSE	0.0558376	0.0675676	TRUE
COL14A1	ESCC1	0.745785	1	FALSE	0.0507614	0.0405405	FALSE
COL18A1	ESCC1	0.00942088	0.357137	FALSE	0.071066	0.135135	TRUE
COL1A2	ESCC1	0.214107	1	FALSE	0.0558376	0.027027	FALSE
COL22A1	ESCC1	0.30087	1	FALSE	0.142132	0.175676	TRUE
COL4A4	ESCC1	1	1	FALSE	0.0659898	0.0675676	TRUE
COL5A1	ESCC1	0.788732	1	FALSE	0.0812183	0.0675676	FALSE
COL6A3	ESCC1	0.185887	1	FALSE	0.121827	0.162162	TRUE
COL6A5	ESCC1	0.600011	1	FALSE	0.0812183	0.0945946	TRUE
COL6A6	ESCC1	0.789196	1	FALSE	0.0761421	0.0675676	FALSE
CREBBP	ESCC1	0.674136	1	FALSE	0.142132	0.121622	FALSE
CSMD1	ESCC1	0.447478	1	FALSE	0.177665	0.148649	FALSE
CSMD2	ESCC1	0.485548	1	FALSE	0.111675	0.135135	TRUE
CSMD3	ESCC1	0.573964	1	FALSE	0.182741	0.202703	TRUE
CTNNA2	ESCC1	0.176172	1	FALSE	0.0812183	0.0405405	FALSE
CTNNA3	ESCC1	0.476896	1	FALSE	0.0406091	0.0540541	TRUE
CTNND2	ESCC1	0.575091	1	FALSE	0.071066	0.0540541	FALSE
CUBN	ESCC1	0.686722	1	FALSE	0.15736	0.175676	TRUE
CUL3	ESCC1	0.0827776	0.908376	FALSE	0.0456853	0.0810811	TRUE
CUL9	ESCC1	0.325436	1	FALSE	0.0507614	0.027027	FALSE
DCAF4L2	ESCC1	0.0827776	0.908376	FALSE	0.0456853	0.0810811	TRUE
DCC	ESCC1	1	1	FALSE	0.071066	0.0675676	FALSE
DCHS1	ESCC1	0.258145	1	FALSE	0.071066	0.0405405	FALSE
DCHS2	ESCC1	0.259959	1	FALSE	0.116751	0.0810811	FALSE
DENND4C	ESCC1	0.506403	1	FALSE	0.0507614	0.0675676	TRUE
DLC1	ESCC1	0.540704	1	FALSE	0.0558376	0.0405405	FALSE
DMD	ESCC1	0.811797	1	FALSE	0.101523	0.108108	TRUE
DMXL1	ESCC1	0.600011	1	FALSE	0.0812183	0.0945946	TRUE
DNAH1	ESCC1	0.600011	1	FALSE	0.0812183	0.0945946	TRUE
DNAH10	ESCC1	1	1	FALSE	0.106599	0.108108	TRUE
DNAH11	ESCC1	0.485548	1	FALSE	0.111675	0.135135	TRUE
DNAH14	ESCC1	0.345698	1	FALSE	0.106599	0.135135	TRUE
DNAH17	ESCC1	0.345698	1	FALSE	0.106599	0.135135	TRUE
DNAH2	ESCC1	0.647568	1	FALSE	0.116751	0.135135	TRUE
DNAH3	ESCC1	0.416486	1	FALSE	0.152284	0.121622	FALSE
DNAH5	ESCC1	0.216933	1	FALSE	0.147208	0.189189	TRUE
DNAH6	ESCC1	1	1	FALSE	0.13198	0.135135	TRUE
DNAH7	ESCC1	0.377814	1	FALSE	0.121827	0.148649	TRUE
DNAH8	ESCC1	0.611733	1	FALSE	0.0913706	0.108108	TRUE
DNAH9	ESCC1	0.0607877	0.908376	FALSE	0.111675	0.0540541	FALSE
DNHD1	ESCC1	0.812993	1	FALSE	0.106599	0.0945946	FALSE
DOCK1	ESCC1	0.0331089	0.773096	FALSE	0.0609137	0.0135135	FALSE
DOCK2	ESCC1	1	1	FALSE	0.0609137	0.0540541	FALSE
DOCK5	ESCC1	0.487734	1	FALSE	0.0456853	0.027027	FALSE
DPP10	ESCC1	0.476896	1	FALSE	0.0406091	0.0540541	TRUE
DPP6	ESCC1	0.506403	1	FALSE	0.0507614	0.0675676	TRUE
DSCAM	ESCC1	0.154587	1	FALSE	0.0406091	0.0675676	TRUE
DSP	ESCC1	0.750057	1	FALSE	0.0558376	0.0675676	TRUE
DST	ESCC1	0.534774	1	FALSE	0.142132	0.162162	TRUE
DYNC1H1	ESCC1	0.600011	1	FALSE	0.0812183	0.0945946	TRUE
DYNC2H1	ESCC1	0.372109	1	FALSE	0.0609137	0.0810811	TRUE
DYSF	ESCC1	1	1	FALSE	0.0609137	0.0540541	FALSE
EML5	ESCC1	0.712492	1	FALSE	0.0406091	0.027027	FALSE
EP300	ESCC1	1.92666e-06	0.000401709	TRUE	0.167513	0.337838	TRUE
EPHA3	ESCC1	1	1	FALSE	0.0456853	0.0405405	FALSE
EPPK1	ESCC1	0.501124	1	FALSE	0.116751	0.0945946	FALSE
ERBB4	ESCC1	1	1	FALSE	0.035533	0.0405405	TRUE
ERICH3	ESCC1	0.0695233	0.908376	FALSE	0.0862944	0.135135	TRUE
EYS	ESCC1	0.0495436	0.898247	FALSE	0.13198	0.0675676	FALSE
F5	ESCC1	0.437966	1	FALSE	0.0862944	0.108108	TRUE
F8	ESCC1	1	1	FALSE	0.0406091	0.0405405	FALSE
FAM135B	ESCC1	0.822572	1	FALSE	0.121827	0.108108	FALSE
FAM47A	ESCC1	0.0853457	0.928413	FALSE	0.0304569	0	FALSE
FAM47C	ESCC1	1	1	FALSE	0.0761421	0.0810811	TRUE
FAT1	ESCC1	0.000618759	0.0552905	TRUE	0.187817	0.0675676	FALSE
FAT2	ESCC1	0.686722	1	FALSE	0.15736	0.175676	TRUE
FAT3	ESCC1	0.0322982	0.773096	FALSE	0.137056	0.0675676	FALSE
FAT4	ESCC1	1	1	FALSE	0.142132	0.135135	FALSE
FBN1	ESCC1	0.776364	1	FALSE	0.071066	0.0810811	TRUE
FBN2	ESCC1	0.788732	1	FALSE	0.0812183	0.0675676	FALSE
FBXW7	ESCC1	1	1	FALSE	0.071066	0.0675676	FALSE
FCGBP	ESCC1	0.550141	1	FALSE	0.162437	0.135135	FALSE
FER1L6	ESCC1	0.377596	1	FALSE	0.0659898	0.0405405	FALSE
FLG	ESCC1	2.55975e-14	3.20225e-11	TRUE	0.299492	0.621622	TRUE
FMN1	ESCC1	0.372109	1	FALSE	0.0609137	0.0810811	TRUE
FMN2	ESCC1	0.518711	1	FALSE	0.13198	0.108108	FALSE
FN1	ESCC1	0.540704	1	FALSE	0.0558376	0.0405405	FALSE
FNDC1	ESCC1	0.788732	1	FALSE	0.0812183	0.0675676	FALSE
FRAS1	ESCC1	0.647568	1	FALSE	0.116751	0.135135	TRUE
FREM1	ESCC1	1	1	FALSE	0.0456853	0.0405405	FALSE
FREM2	ESCC1	0.811797	1	FALSE	0.101523	0.108108	TRUE
FREM3	ESCC1	0.730747	1	FALSE	0.0456853	0.0540541	TRUE
FRY	ESCC1	0.114285	1	FALSE	0.167513	0.108108	FALSE
FSIP2	ESCC1	0.0248651	0.704525	FALSE	0.187817	0.27027	TRUE
GLI3	ESCC1	0.152754	1	FALSE	0.071066	0.108108	TRUE
GNAS	ESCC1	0.378291	1	FALSE	0.126904	0.0945946	FALSE
GPR158	ESCC1	1	1	FALSE	0.0507614	0.0540541	TRUE
GPR98	ESCC1	0.485548	1	FALSE	0.111675	0.135135	TRUE
GREB1	ESCC1	0.329709	1	FALSE	0.0964467	0.0675676	FALSE
GREB1L	ESCC1	0.487734	1	FALSE	0.0456853	0.027027	FALSE
GRIK2	ESCC1	1	1	FALSE	0.0761421	0.0810811	TRUE
GRIN2A	ESCC1	1	1	FALSE	0.0558376	0.0540541	FALSE
GRIN2B	ESCC1	1	1	FALSE	0.0964467	0.0945946	FALSE
HCN1	ESCC1	1	1	FALSE	0.0507614	0.0540541	TRUE
HEATR1	ESCC1	1	1	FALSE	0.0456853	0.0405405	FALSE
HERC1	ESCC1	0.296356	1	FALSE	0.0862944	0.0540541	FALSE
HIVEP1	ESCC1	1	1	FALSE	0.0609137	0.0540541	FALSE
HMCN1	ESCC1	0.540739	1	FALSE	0.152284	0.175676	TRUE
HRNR	ESCC1	0.694839	1	FALSE	0.162437	0.175676	TRUE
HSPG2	ESCC1	1	1	FALSE	0.0913706	0.0945946	TRUE
HTT	ESCC1	0.540704	1	FALSE	0.0558376	0.0405405	FALSE
HUWE1	ESCC1	0.258145	1	FALSE	0.071066	0.0405405	FALSE
HYDIN	ESCC1	0.195458	1	FALSE	0.0862944	0.121622	TRUE
IFT140	ESCC1	0.242759	1	FALSE	0.0659898	0.0945946	TRUE
IGFN1	ESCC1	0.485548	1	FALSE	0.111675	0.135135	TRUE
ITPR1	ESCC1	0.713096	1	FALSE	0.035533	0.027027	FALSE
ITPR2	ESCC1	0.769974	1	FALSE	0.0659898	0.0540541	FALSE
JMJD1C	ESCC1	1	1	FALSE	0.0964467	0.0945946	FALSE
KALRN	ESCC1	0.32993	1	FALSE	0.101523	0.0675676	FALSE
KCNQ3	ESCC1	0.18081	1	FALSE	0.0507614	0.0810811	TRUE
KDM6A	ESCC1	0.214107	1	FALSE	0.0558376	0.027027	FALSE
KEAP1	ESCC1	0.15727	1	FALSE	0.0456853	0.0135135	FALSE
KIAA1109	ESCC1	0.136729	1	FALSE	0.0659898	0.027027	FALSE
KIF21A	ESCC1	0.712492	1	FALSE	0.0406091	0.027027	FALSE
KIF26B	ESCC1	0.611733	1	FALSE	0.0913706	0.108108	TRUE
KIF2B	ESCC1	1	1	FALSE	0.0406091	0.0405405	FALSE
KMT2C	ESCC1	0.711282	1	FALSE	0.192893	0.175676	FALSE
KMT2D	ESCC1	0.488967	1	FALSE	0.233503	0.202703	FALSE
KMT2E	ESCC1	0.1054	1	FALSE	0.0558376	0.0945946	TRUE
LAMA1	ESCC1	0.0790142	0.908376	FALSE	0.0659898	0.108108	TRUE
LAMA2	ESCC1	0.0607877	0.908376	FALSE	0.111675	0.0540541	FALSE
LAMA3	ESCC1	0.789196	1	FALSE	0.0761421	0.0675676	FALSE
LAMA5	ESCC1	0.822979	1	FALSE	0.116751	0.108108	FALSE
LAMB4	ESCC1	0.580224	1	FALSE	0.0761421	0.0945946	TRUE
LOXHD1	ESCC1	0.372109	1	FALSE	0.0609137	0.0810811	TRUE
LPHN3	ESCC1	0.79616	1	FALSE	0.0862944	0.0945946	TRUE
LRP1	ESCC1	0.611733	1	FALSE	0.0913706	0.108108	TRUE
LRP1B	ESCC1	0.712393	1	FALSE	0.19797	0.216216	TRUE
LRP2	ESCC1	0.260291	1	FALSE	0.121827	0.0810811	FALSE
LRRC4C	ESCC1	0.712492	1	FALSE	0.0406091	0.027027	FALSE
LRRC7	ESCC1	1	1	FALSE	0.0456853	0.0405405	FALSE
LRRK2	ESCC1	1	1	FALSE	0.0456853	0.0405405	FALSE
LRRTM4	ESCC1	1	1	FALSE	0.0558376	0.0540541	FALSE
LYST	ESCC1	0.56003	1	FALSE	0.0659898	0.0810811	TRUE
MACF1	ESCC1	1	1	FALSE	0.0913706	0.0945946	TRUE
MAGEC1	ESCC1	0.56003	1	FALSE	0.0659898	0.0810811	TRUE
MAGEC3	ESCC1	0.154587	1	FALSE	0.0406091	0.0675676	TRUE
MAP1A	ESCC1	0.294169	1	FALSE	0.0812183	0.108108	TRUE
MAP2	ESCC1	1	1	FALSE	0.0659898	0.0675676	TRUE
MAST4	ESCC1	0.0601071	0.908376	FALSE	0.0609137	0.108108	TRUE
MDGA2	ESCC1	0.174058	1	FALSE	0.0761421	0.0405405	FALSE
MDN1	ESCC1	0.801984	1	FALSE	0.0913706	0.0810811	FALSE
MED12L	ESCC1	1	1	FALSE	0.0659898	0.0675676	TRUE
MGA	ESCC1	0.776364	1	FALSE	0.071066	0.0810811	TRUE
MGAM	ESCC1	0.600011	1	FALSE	0.0812183	0.0945946	TRUE
MKI67	ESCC1	1	1	FALSE	0.0862944	0.0810811	FALSE
MORC1	ESCC1	0.506403	1	FALSE	0.0507614	0.0675676	TRUE
MPDZ	ESCC1	1	1	FALSE	0.0913706	0.0945946	TRUE
MUC12	ESCC1	0.517009	1	FALSE	0.28934	0.256757	FALSE
MUC16	ESCC1	0.873799	1	FALSE	0.309645	0.297297	FALSE
MUC17	ESCC1	0.763369	1	FALSE	0.380711	0.364865	FALSE
MUC2	ESCC1	0.296356	1	FALSE	0.0862944	0.0540541	FALSE
MUC4	ESCC1	1	1	FALSE	0.294416	0.297297	TRUE
MUC5B	ESCC1	0.708796	1	FALSE	0.187817	0.202703	TRUE
MUC6	ESCC1	0.627196	1	FALSE	0.101523	0.0810811	FALSE
MYCBP2	ESCC1	0.0730906	0.908376	FALSE	0.0913706	0.0405405	FALSE
MYH1	ESCC1	0.540704	1	FALSE	0.0558376	0.0405405	FALSE
MYH10	ESCC1	0.336525	1	FALSE	0.0558376	0.0810811	TRUE
MYH11	ESCC1	0.712492	1	FALSE	0.0406091	0.027027	FALSE
MYH13	ESCC1	0.294169	1	FALSE	0.0812183	0.108108	TRUE
MYH15	ESCC1	0.0107097	0.394054	FALSE	0.0761421	0.0135135	FALSE
MYH2	ESCC1	1	1	FALSE	0.0761421	0.0810811	TRUE
MYH4	ESCC1	1	1	FALSE	0.0862944	0.0810811	FALSE
MYH7	ESCC1	1	1	FALSE	0.0761421	0.0810811	TRUE
MYH8	ESCC1	1	1	FALSE	0.0862944	0.0810811	FALSE
MYH9	ESCC1	0.0147829	0.528381	FALSE	0.0456853	0	FALSE
MYO15A	ESCC1	1	1	FALSE	0.182741	0.175676	FALSE
MYO18B	ESCC1	0.79616	1	FALSE	0.0862944	0.0945946	TRUE
MYO7A	ESCC1	0.712492	1	FALSE	0.0406091	0.027027	FALSE
MYO7B	ESCC1	0.789196	1	FALSE	0.0761421	0.0675676	FALSE
MYO9A	ESCC1	1	1	FALSE	0.0558376	0.0540541	FALSE
MYOM2	ESCC1	1	1	FALSE	0.0456853	0.0405405	FALSE
NALCN	ESCC1	0.00662352	0.276201	FALSE	0.0507614	0.108108	TRUE
NAV3	ESCC1	1	1	FALSE	0.0964467	0.0945946	FALSE
NBEA	ESCC1	0.300219	1	FALSE	0.0456853	0.0675676	TRUE
NBEAL2	ESCC1	0.506403	1	FALSE	0.0507614	0.0675676	TRUE
NCOA2	ESCC1	0.730747	1	FALSE	0.0456853	0.0540541	TRUE
NEB	ESCC1	0.694751	1	FALSE	0.167513	0.148649	FALSE
NELL1	ESCC1	0.730747	1	FALSE	0.0456853	0.0540541	TRUE
NFE2L2	ESCC1	0.836348	1	FALSE	0.147208	0.135135	FALSE
NLRP4	ESCC1	0.540704	1	FALSE	0.0558376	0.0405405	FALSE
NOTCH1	ESCC1	0.0814304	0.908376	FALSE	0.304569	0.22973	FALSE
NOTCH2	ESCC1	0.637549	1	FALSE	0.106599	0.121622	TRUE
NOTCH3	ESCC1	1	1	FALSE	0.0812183	0.0810811	FALSE
NRG3	ESCC1	0.392988	1	FALSE	0.071066	0.0945946	TRUE
NRXN1	ESCC1	0.803828	1	FALSE	0.0964467	0.108108	TRUE
NRXN3	ESCC1	0.600011	1	FALSE	0.0812183	0.0945946	TRUE
NSD1	ESCC1	0.294169	1	FALSE	0.0812183	0.108108	TRUE
OBSCN	ESCC1	0.0819323	0.908376	FALSE	0.228426	0.297297	TRUE
PAPPA2	ESCC1	0.812993	1	FALSE	0.106599	0.0945946	FALSE
PCDH10	ESCC1	1	1	FALSE	0.106599	0.108108	TRUE
PCDH11X	ESCC1	0.750057	1	FALSE	0.0558376	0.0675676	TRUE
PCDH15	ESCC1	1	1	FALSE	0.0964467	0.0945946	FALSE
PCDH17	ESCC1	0.600011	1	FALSE	0.0812183	0.0945946	TRUE
PCDH9	ESCC1	1	1	FALSE	0.0456853	0.0405405	FALSE
PCDHB5	ESCC1	0.603401	1	FALSE	0.0862944	0.0675676	FALSE
PCLO	ESCC1	0.861762	1	FALSE	0.22335	0.22973	TRUE
PCNT	ESCC1	0.789196	1	FALSE	0.0761421	0.0675676	FALSE
PCNXL3	ESCC1	1	1	FALSE	0.0609137	0.0540541	FALSE
PCSK5	ESCC1	1	1	FALSE	0.0761421	0.0810811	TRUE
PDZD2	ESCC1	0.125917	1	FALSE	0.0913706	0.135135	TRUE
PEG3	ESCC1	0.205194	1	FALSE	0.0913706	0.0540541	FALSE
PHF3	ESCC1	0.540704	1	FALSE	0.0558376	0.0405405	FALSE
PIEZO2	ESCC1	0.0464808	0.898247	FALSE	0.0964467	0.0405405	FALSE
PIK3CA	ESCC1	1	1	FALSE	0.142132	0.135135	FALSE
PKHD1	ESCC1	0.644909	1	FALSE	0.111675	0.0945946	FALSE
PKHD1L1	ESCC1	0.268101	1	FALSE	0.19797	0.243243	TRUE
PLCE1	ESCC1	0.0601071	0.908376	FALSE	0.0609137	0.108108	TRUE
PLCH2	ESCC1	0.372109	1	FALSE	0.0609137	0.0810811	TRUE
PLEC	ESCC1	1	1	FALSE	0.192893	0.189189	FALSE
PLXNA1	ESCC1	0.540704	1	FALSE	0.0558376	0.0405405	FALSE
PLXNA4	ESCC1	0.776364	1	FALSE	0.071066	0.0810811	TRUE
POLQ	ESCC1	0.712492	1	FALSE	0.0406091	0.027027	FALSE
PPFIA2	ESCC1	0.730747	1	FALSE	0.0456853	0.0540541	TRUE
PPP1R9A	ESCC1	1	1	FALSE	0.0609137	0.0540541	FALSE
PRDM9	ESCC1	0.627798	1	FALSE	0.0964467	0.0810811	FALSE
PREX2	ESCC1	0.136729	1	FALSE	0.0659898	0.027027	FALSE
PRR14L	ESCC1	0.455371	1	FALSE	0.0964467	0.121622	TRUE
PRUNE2	ESCC1	0.195458	1	FALSE	0.0862944	0.121622	TRUE
PTCH1	ESCC1	0.174058	1	FALSE	0.0761421	0.0405405	FALSE
PTPRB	ESCC1	0.336525	1	FALSE	0.0558376	0.0810811	TRUE
PTPRD	ESCC1	0.174058	1	FALSE	0.0761421	0.0405405	FALSE
PTPRS	ESCC1	0.392988	1	FALSE	0.071066	0.0945946	TRUE
PTPRT	ESCC1	0.712492	1	FALSE	0.0406091	0.027027	FALSE
PTPRZ1	ESCC1	0.266624	1	FALSE	0.0761421	0.108108	TRUE
PXDN	ESCC1	0.262473	1	FALSE	0.0406091	0.0135135	FALSE
PXDNL	ESCC1	0.329709	1	FALSE	0.0964467	0.0675676	FALSE
RALGAPA2	ESCC1	0.325436	1	FALSE	0.0507614	0.027027	FALSE
RASA1	ESCC1	1	1	FALSE	0.0558376	0.0540541	FALSE
RB1	ESCC1	1	1	FALSE	0.0862944	0.0810811	FALSE
RELN	ESCC1	0.233842	1	FALSE	0.106599	0.0675676	FALSE
REV3L	ESCC1	0.0554336	0.908376	FALSE	0.0558376	0.0135135	FALSE
RIMS1	ESCC1	1	1	FALSE	0.0558376	0.0540541	FALSE
RIMS2	ESCC1	0.769974	1	FALSE	0.0659898	0.0540541	FALSE
RNF213	ESCC1	0.474973	1	FALSE	0.101523	0.121622	TRUE
RP1	ESCC1	0.789196	1	FALSE	0.0761421	0.0675676	FALSE
RP1L1	ESCC1	0.659258	1	FALSE	0.121827	0.135135	TRUE
RTL1	ESCC1	0.41996	1	FALSE	0.0761421	0.0540541	FALSE
RUNX1T1	ESCC1	0.540428	1	FALSE	0.0609137	0.0405405	FALSE
RYR1	ESCC1	0.659258	1	FALSE	0.121827	0.135135	TRUE
RYR2	ESCC1	0.724867	1	FALSE	0.218274	0.202703	FALSE
RYR3	ESCC1	0.047599	0.898247	FALSE	0.167513	0.0945946	FALSE
SACS	ESCC1	0.540704	1	FALSE	0.0558376	0.0405405	FALSE
SAMD9L	ESCC1	1	1	FALSE	0.111675	0.108108	FALSE
SCN10A	ESCC1	1	1	FALSE	0.0812183	0.0810811	FALSE
SCN11A	ESCC1	0.745785	1	FALSE	0.0507614	0.0405405	FALSE
SCN1A	ESCC1	1	1	FALSE	0.071066	0.0675676	FALSE
SCN2A	ESCC1	0.154587	1	FALSE	0.0406091	0.0675676	TRUE
SCN4A	ESCC1	1	1	FALSE	0.071066	0.0675676	FALSE
SCN5A	ESCC1	1	1	FALSE	0.0406091	0.0405405	FALSE
SCN7A	ESCC1	0.600011	1	FALSE	0.0812183	0.0945946	TRUE
SCN9A	ESCC1	0.769974	1	FALSE	0.0659898	0.0540541	FALSE
SDK1	ESCC1	1	1	FALSE	0.0964467	0.0945946	FALSE
SDK2	ESCC1	1	1	FALSE	0.0507614	0.0540541	TRUE
SEMA3E	ESCC1	0.540428	1	FALSE	0.0609137	0.0405405	FALSE
SETBP1	ESCC1	0.730747	1	FALSE	0.0456853	0.0540541	TRUE
SETD1B	ESCC1	0.766183	1	FALSE	0.0609137	0.0675676	TRUE
SETX	ESCC1	0.15727	1	FALSE	0.0456853	0.0135135	FALSE
SI	ESCC1	0.659258	1	FALSE	0.121827	0.135135	TRUE
SLC12A1	ESCC1	0.750057	1	FALSE	0.0558376	0.0675676	TRUE
SLIT2	ESCC1	0.15727	1	FALSE	0.0456853	0.0135135	FALSE
SLITRK3	ESCC1	0.377596	1	FALSE	0.0659898	0.0405405	FALSE
SLITRK5	ESCC1	1	1	FALSE	0.0862944	0.0810811	FALSE
SORCS1	ESCC1	1	1	FALSE	0.0812183	0.0810811	FALSE
SORCS3	ESCC1	1	1	FALSE	0.0456853	0.0405405	FALSE
SPAG17	ESCC1	1	1	FALSE	0.0659898	0.0675676	TRUE
SPATA31D1	ESCC1	0.419983	1	FALSE	0.0812183	0.0540541	FALSE
SPEN	ESCC1	0.174058	1	FALSE	0.0761421	0.0405405	FALSE
SPG11	ESCC1	1	1	FALSE	0.0507614	0.0540541	TRUE
SPHKAP	ESCC1	0.801984	1	FALSE	0.0913706	0.0810811	FALSE
SPTA1	ESCC1	0.845237	1	FALSE	0.167513	0.175676	TRUE
SPTB	ESCC1	0.309041	1	FALSE	0.0913706	0.121622	TRUE
SPTBN4	ESCC1	1	1	FALSE	0.0761421	0.0810811	TRUE
SPTBN5	ESCC1	0.211902	1	FALSE	0.0964467	0.135135	TRUE
SRCAP	ESCC1	0.258145	1	FALSE	0.071066	0.0405405	FALSE
SRRM2	ESCC1	0.788732	1	FALSE	0.0812183	0.0675676	FALSE
SSPO	ESCC1	0.589758	1	FALSE	0.208122	0.22973	TRUE
STARD9	ESCC1	0.133408	1	FALSE	0.137056	0.189189	TRUE
SVEP1	ESCC1	1	1	FALSE	0.0862944	0.0810811	FALSE
SYNE1	ESCC1	0.0252326	0.704525	FALSE	0.243655	0.337838	TRUE
SYNE2	ESCC1	0.816332	1	FALSE	0.111675	0.121622	TRUE
SZT2	ESCC1	0.730747	1	FALSE	0.0456853	0.0540541	TRUE
TACC2	ESCC1	0.56003	1	FALSE	0.0659898	0.0810811	TRUE
TAF1	ESCC1	1	1	FALSE	0.0406091	0.0405405	FALSE
TCHH	ESCC1	1	1	FALSE	0.263959	0.256757	FALSE
TECTA	ESCC1	0.476896	1	FALSE	0.0406091	0.0540541	TRUE
TEP1	ESCC1	0.712492	1	FALSE	0.0406091	0.027027	FALSE
TET1	ESCC1	1	1	FALSE	0.0609137	0.0540541	FALSE
TET2	ESCC1	0.811797	1	FALSE	0.101523	0.108108	TRUE
TEX15	ESCC1	0.392988	1	FALSE	0.071066	0.0945946	TRUE
TG	ESCC1	0.745785	1	FALSE	0.0507614	0.0405405	FALSE
THBS1	ESCC1	0.136729	1	FALSE	0.0659898	0.027027	FALSE
THSD7A	ESCC1	0.769974	1	FALSE	0.0659898	0.0540541	FALSE
TIAM1	ESCC1	0.325436	1	FALSE	0.0507614	0.027027	FALSE
TLN1	ESCC1	0.325436	1	FALSE	0.0507614	0.027027	FALSE
TLN2	ESCC1	0.242759	1	FALSE	0.0659898	0.0945946	TRUE
TMEM132C	ESCC1	0.730747	1	FALSE	0.0456853	0.0540541	TRUE
TMEM132D	ESCC1	0.372109	1	FALSE	0.0609137	0.0810811	TRUE
TNRC18	ESCC1	0.745785	1	FALSE	0.0507614	0.0405405	FALSE
TP53	ESCC1	1	1	FALSE	0.954315	0.959459	TRUE
TRAPPC9	ESCC1	1	1	FALSE	0.0456853	0.0405405	FALSE
TRIM42	ESCC1	0.769974	1	FALSE	0.0659898	0.0540541	FALSE
TRPA1	ESCC1	0.336525	1	FALSE	0.0558376	0.0810811	TRUE
TRPM2	ESCC1	0.300219	1	FALSE	0.0456853	0.0675676	TRUE
TRPM3	ESCC1	1	1	FALSE	0.0507614	0.0540541	TRUE
TRRAP	ESCC1	0.627798	1	FALSE	0.0964467	0.0810811	FALSE
TTC28	ESCC1	0.766183	1	FALSE	0.0609137	0.0675676	TRUE
TTN	ESCC1	1	1	FALSE	0.690355	0.689189	FALSE
UBR4	ESCC1	1	1	FALSE	0.0964467	0.0945946	FALSE
UNC13C	ESCC1	0.0730906	0.908376	FALSE	0.0913706	0.0405405	FALSE
UNC79	ESCC1	0.214107	1	FALSE	0.0558376	0.027027	FALSE
UNC80	ESCC1	0.450298	1	FALSE	0.0913706	0.0675676	FALSE
USH2A	ESCC1	3.26389e-05	0.00453681	TRUE	0.22335	0.0675676	FALSE
USP34	ESCC1	1	1	FALSE	0.0507614	0.0540541	TRUE
UTP20	ESCC1	0.476896	1	FALSE	0.0406091	0.0540541	TRUE
UTRN	ESCC1	0.789196	1	FALSE	0.0761421	0.0675676	FALSE
VCAN	ESCC1	1	1	FALSE	0.13198	0.135135	TRUE
VPS13B	ESCC1	0.329709	1	FALSE	0.0964467	0.0675676	FALSE
VPS13C	ESCC1	0.266624	1	FALSE	0.0761421	0.108108	TRUE
VPS13D	ESCC1	0.600011	1	FALSE	0.0812183	0.0945946	TRUE
VWA5B1	ESCC1	1	1	FALSE	0.0507614	0.0540541	TRUE
VWDE	ESCC1	0.294169	1	FALSE	0.0812183	0.108108	TRUE
VWF	ESCC1	0.0177155	0.568259	FALSE	0.137056	0.216216	TRUE
WDFY3	ESCC1	1	1	FALSE	0.0862944	0.0810811	FALSE
WDFY4	ESCC1	0.665286	1	FALSE	0.13198	0.148649	TRUE
WDR17	ESCC1	0.713096	1	FALSE	0.035533	0.027027	FALSE
WDR87	ESCC1	0.0331089	0.773096	FALSE	0.0609137	0.0135135	FALSE
WNK1	ESCC1	0.540428	1	FALSE	0.0609137	0.0405405	FALSE
XIRP2	ESCC1	0.469547	1	FALSE	0.208122	0.175676	FALSE
YLPM1	ESCC1	0.300219	1	FALSE	0.0456853	0.0675676	TRUE
ZFHX3	ESCC1	0.0036527	0.192223	TRUE	0.0913706	0.175676	TRUE
ZFHX4	ESCC1	0.842612	1	FALSE	0.15736	0.148649	FALSE
ZNF208	ESCC1	0.789196	1	FALSE	0.0761421	0.0675676	FALSE
ZNF318	ESCC1	0.603401	1	FALSE	0.0862944	0.0675676	FALSE
ZNF462	ESCC1	0.0338616	0.773096	FALSE	0.0659898	0.0135135	FALSE
ZNF469	ESCC1	0.0559743	0.908376	FALSE	0.0812183	0.135135	TRUE
ZNF521	ESCC1	0.262473	1	FALSE	0.0406091	0.0135135	FALSE
ZNF536	ESCC1	0.242759	1	FALSE	0.0659898	0.0945946	TRUE
ZNF716	ESCC1	0.476896	1	FALSE	0.0406091	0.0540541	TRUE
ZNF729	ESCC1	0.712492	1	FALSE	0.0406091	0.027027	FALSE
ZNF750	ESCC1	0.419479	1	FALSE	0.15736	0.189189	TRUE
ZNF804A	ESCC1	0.476896	1	FALSE	0.0406091	0.0540541	TRUE
ZNF804B	ESCC1	0.485548	1	FALSE	0.111675	0.135135	TRUE
ZNF99	ESCC1	0.600011	1	FALSE	0.0812183	0.0945946	TRUE
ABCA13	ESCC2	1	1	FALSE	0.116751	0.111111	FALSE
ABCA4	ESCC2	0.553717	1	FALSE	0.0659898	0.0833333	TRUE
ABCA9	ESCC2	0.726558	1	FALSE	0.0456853	0.0555556	TRUE
ABCB1	ESCC2	0.466788	1	FALSE	0.0406091	0.0555556	TRUE
ABCB5	ESCC2	0.58044	1	FALSE	0.071066	0.0555556	FALSE
ABCC9	ESCC2	0.749102	1	FALSE	0.0507614	0.0416667	FALSE
ACACB	ESCC2	1	1	FALSE	0.0609137	0.0555556	FALSE
ACAN	ESCC2	0.420876	1	FALSE	0.0812183	0.0555556	FALSE
ADAM2	ESCC2	0.234305	1	FALSE	0.0659898	0.0972222	TRUE
ADAM29	ESCC2	0.466788	1	FALSE	0.0406091	0.0555556	TRUE
ADAMTS12	ESCC2	0.0406128	0.846776	FALSE	0.071066	0.125	TRUE
ADAMTS18	ESCC2	0.534567	1	FALSE	0.0558376	0.0694444	TRUE
ADAMTS9	ESCC2	1	1	FALSE	0.0507614	0.0555556	TRUE
ADCY2	ESCC2	1	1	FALSE	0.0406091	0.0416667	TRUE
ADGB	ESCC2	1	1	FALSE	0.0406091	0.0416667	TRUE
AFF3	ESCC2	0.712886	1	FALSE	0.0406091	0.0277778	FALSE
AHNAK	ESCC2	1.58151e-08	4.94616e-06	TRUE	0.218274	0.444444	TRUE
AHNAK2	ESCC2	0.0725135	0.908376	FALSE	0.28934	0.208333	FALSE
AJUBA	ESCC2	1	1	FALSE	0.0761421	0.0694444	FALSE
AKAP13	ESCC2	0.58044	1	FALSE	0.071066	0.0555556	FALSE
ANK2	ESCC2	0.0874165	0.94214	FALSE	0.101523	0.152778	TRUE
ANK3	ESCC2	0.684458	1	FALSE	0.152284	0.166667	TRUE
ANKRD11	ESCC2	0.534567	1	FALSE	0.0558376	0.0694444	TRUE
ANKRD17	ESCC2	0.490714	1	FALSE	0.0456853	0.0277778	FALSE
ANKRD30B	ESCC2	0.387935	1	FALSE	0.071066	0.0972222	TRUE
ANO5	ESCC2	1	1	FALSE	0.0507614	0.0555556	TRUE
APC	ESCC2	1	1	FALSE	0.0609137	0.0555556	FALSE
APOB	ESCC2	0.838289	1	FALSE	0.147208	0.138889	FALSE
ASPM	ESCC2	0.282813	1	FALSE	0.13198	0.166667	TRUE
ASTN1	ESCC2	1	1	FALSE	0.0507614	0.0555556	TRUE
ASXL3	ESCC2	0.305161	1	FALSE	0.147208	0.111111	FALSE
ATM	ESCC2	1	1	FALSE	0.0507614	0.0555556	TRUE
ATP10A	ESCC2	0.793145	1	FALSE	0.0862944	0.0972222	TRUE
BAI3	ESCC2	0.455484	1	FALSE	0.0913706	0.111111	TRUE
BCL9	ESCC2	0.291492	1	FALSE	0.0456853	0.0694444	TRUE
BICC1	ESCC2	0.5411	1	FALSE	0.0609137	0.0416667	FALSE
BIRC6	ESCC2	1	1	FALSE	0.0812183	0.0833333	TRUE
BPTF	ESCC2	0.726558	1	FALSE	0.0456853	0.0555556	TRUE
BRCA2	ESCC2	0.749102	1	FALSE	0.0558376	0.0416667	FALSE
C10orf71	ESCC2	0.291492	1	FALSE	0.0456853	0.0694444	TRUE
C5orf42	ESCC2	0.333848	1	FALSE	0.0558376	0.0277778	FALSE
C6	ESCC2	0.749102	1	FALSE	0.0507614	0.0416667	FALSE
CACNA1A	ESCC2	0.214321	1	FALSE	0.0558376	0.0833333	TRUE
CACNA1B	ESCC2	1	1	FALSE	0.0609137	0.0555556	FALSE
CACNA1C	ESCC2	0.264011	1	FALSE	0.071066	0.0416667	FALSE
CACNA1E	ESCC2	1	1	FALSE	0.111675	0.111111	FALSE
CACNA1G	ESCC2	1	1	FALSE	0.0456853	0.0416667	FALSE
CACNA1H	ESCC2	1	1	FALSE	0.101523	0.0972222	FALSE
CACNA1S	ESCC2	1	1	FALSE	0.0406091	0.0416667	TRUE
CADPS2	ESCC2	0.726558	1	FALSE	0.0456853	0.0555556	TRUE
CARD11	ESCC2	1	1	FALSE	0.0456853	0.0416667	FALSE
CASZ1	ESCC2	1	1	FALSE	0.0456853	0.0416667	FALSE
CCDC129	ESCC2	0.174926	1	FALSE	0.0507614	0.0833333	TRUE
CCDC168	ESCC2	0.709843	1	FALSE	0.192893	0.208333	TRUE
CCDC40	ESCC2	0.264038	1	FALSE	0.0761421	0.0416667	FALSE
CDC42BPB	ESCC2	0.761242	1	FALSE	0.0609137	0.0694444	TRUE
CDH10	ESCC2	0.0589406	0.908376	FALSE	0.0609137	0.0138889	FALSE
CDH23	ESCC2	1	1	FALSE	0.0812183	0.0833333	TRUE
CDKN2A	ESCC2	0.80333	1	FALSE	0.0964467	0.0833333	FALSE
CEP192	ESCC2	0.712886	1	FALSE	0.0406091	0.0277778	FALSE
CEP350	ESCC2	0.303907	1	FALSE	0.0913706	0.125	TRUE
CFH	ESCC2	0.0389622	0.840373	FALSE	0.0507614	0.0972222	TRUE
CFTR	ESCC2	0.749102	1	FALSE	0.0558376	0.0416667	FALSE
CHD8	ESCC2	0.58044	1	FALSE	0.071066	0.0555556	FALSE
CHEK2	ESCC2	1	1	FALSE	0.0456853	0.0416667	FALSE
CLSTN2	ESCC2	1	1	FALSE	0.0761421	0.0694444	FALSE
CMYA5	ESCC2	0.380975	1	FALSE	0.0659898	0.0416667	FALSE
CNGB3	ESCC2	0.726558	1	FALSE	0.0456853	0.0555556	TRUE
CNOT1	ESCC2	0.712886	1	FALSE	0.0406091	0.0277778	FALSE
CNTNAP2	ESCC2	1	1	FALSE	0.0761421	0.0694444	FALSE
CNTNAP4	ESCC2	0.264038	1	FALSE	0.0761421	0.0416667	FALSE
CNTNAP5	ESCC2	0.234305	1	FALSE	0.0659898	0.0972222	TRUE
COL11A1	ESCC2	0.793145	1	FALSE	0.0862944	0.0972222	TRUE
COL12A1	ESCC2	0.534567	1	FALSE	0.0558376	0.0694444	TRUE
COL14A1	ESCC2	0.174926	1	FALSE	0.0507614	0.0833333	TRUE
COL18A1	ESCC2	0.58044	1	FALSE	0.071066	0.0555556	FALSE
COL1A2	ESCC2	0.0195342	0.610932	FALSE	0.0558376	0.111111	TRUE
COL22A1	ESCC2	0.675738	1	FALSE	0.142132	0.125	FALSE
COL4A4	ESCC2	0.380975	1	FALSE	0.0659898	0.0416667	FALSE
COL5A1	ESCC2	1	1	FALSE	0.0812183	0.0833333	TRUE
COL6A3	ESCC2	0.823367	1	FALSE	0.121827	0.111111	FALSE
COL6A5	ESCC2	1	1	FALSE	0.0812183	0.0833333	TRUE
COL6A6	ESCC2	0.785405	1	FALSE	0.0761421	0.0833333	TRUE
CREBBP	ESCC2	1	1	FALSE	0.142132	0.138889	FALSE
CSMD1	ESCC2	0.0534034	0.908376	FALSE	0.177665	0.25	TRUE
CSMD2	ESCC2	0.48161	1	FALSE	0.111675	0.0833333	FALSE
CSMD3	ESCC2	0.449667	1	FALSE	0.182741	0.152778	FALSE
CTNNA2	ESCC2	0.592105	1	FALSE	0.0812183	0.0972222	TRUE
CTNNA3	ESCC2	0.712886	1	FALSE	0.0406091	0.0277778	FALSE
CTNND2	ESCC2	0.007923	0.319732	FALSE	0.071066	0.138889	TRUE
CUBN	ESCC2	0.686553	1	FALSE	0.15736	0.138889	FALSE
CUL3	ESCC2	0.490714	1	FALSE	0.0456853	0.0277778	FALSE
CUL9	ESCC2	0.174926	1	FALSE	0.0507614	0.0833333	TRUE
DCAF4L2	ESCC2	0.490714	1	FALSE	0.0456853	0.0277778	FALSE
DCC	ESCC2	0.774305	1	FALSE	0.071066	0.0833333	TRUE
DCHS1	ESCC2	0.774305	1	FALSE	0.071066	0.0833333	TRUE
DCHS2	ESCC2	0.646864	1	FALSE	0.116751	0.0972222	FALSE
DENND4C	ESCC2	0.33123	1	FALSE	0.0507614	0.0277778	FALSE
DLC1	ESCC2	0.534567	1	FALSE	0.0558376	0.0694444	TRUE
DMD	ESCC2	1	1	FALSE	0.101523	0.0972222	FALSE
DMXL1	ESCC2	0.420876	1	FALSE	0.0812183	0.0555556	FALSE
DNAH1	ESCC2	0.789335	1	FALSE	0.0812183	0.0694444	FALSE
DNAH10	ESCC2	0.0537159	0.908376	FALSE	0.106599	0.166667	TRUE
DNAH11	ESCC2	1	1	FALSE	0.111675	0.111111	FALSE
DNAH14	ESCC2	0.814838	1	FALSE	0.106599	0.0972222	FALSE
DNAH17	ESCC2	0.481045	1	FALSE	0.106599	0.0833333	FALSE
DNAH2	ESCC2	0.646864	1	FALSE	0.116751	0.0972222	FALSE
DNAH3	ESCC2	0.416303	1	FALSE	0.152284	0.180556	TRUE
DNAH5	ESCC2	0.539709	1	FALSE	0.147208	0.125	FALSE
DNAH6	ESCC2	1	1	FALSE	0.13198	0.125	FALSE
DNAH7	ESCC2	0.0404479	0.846776	FALSE	0.121827	0.0555556	FALSE
DNAH8	ESCC2	0.803487	1	FALSE	0.0913706	0.0972222	TRUE
DNAH9	ESCC2	0.358644	1	FALSE	0.111675	0.138889	TRUE
DNHD1	ESCC2	0.632525	1	FALSE	0.106599	0.125	TRUE
DOCK1	ESCC2	0.5411	1	FALSE	0.0609137	0.0416667	FALSE
DOCK2	ESCC2	0.5411	1	FALSE	0.0609137	0.0416667	FALSE
DOCK5	ESCC2	0.291492	1	FALSE	0.0456853	0.0694444	TRUE
DPP10	ESCC2	0.26213	1	FALSE	0.0406091	0.0138889	FALSE
DPP6	ESCC2	1	1	FALSE	0.0507614	0.0555556	TRUE
DSCAM	ESCC2	0.26213	1	FALSE	0.0406091	0.0138889	FALSE
DSP	ESCC2	0.749102	1	FALSE	0.0558376	0.0416667	FALSE
DST	ESCC2	0.832802	1	FALSE	0.142132	0.152778	TRUE
DYNC1H1	ESCC2	0.592105	1	FALSE	0.0812183	0.0972222	TRUE
DYNC2H1	ESCC2	0.5411	1	FALSE	0.0609137	0.0416667	FALSE
DYSF	ESCC2	0.761242	1	FALSE	0.0609137	0.0694444	TRUE
EML5	ESCC2	0.14428	1	FALSE	0.0406091	0.0694444	TRUE
EP300	ESCC2	0.00127029	0.0882852	TRUE	0.167513	0.0555556	FALSE
EPHA3	ESCC2	0.291492	1	FALSE	0.0456853	0.0694444	TRUE
EPPK1	ESCC2	1	1	FALSE	0.116751	0.111111	FALSE
ERBB4	ESCC2	1	1	FALSE	0.035533	0.0277778	FALSE
ERICH3	ESCC2	0.115985	1	FALSE	0.0862944	0.0416667	FALSE
EYS	ESCC2	0.132783	1	FALSE	0.13198	0.180556	TRUE
F5	ESCC2	0.299939	1	FALSE	0.0862944	0.0555556	FALSE
F8	ESCC2	0.466788	1	FALSE	0.0406091	0.0555556	TRUE
FAM135B	ESCC2	0.367461	1	FALSE	0.121827	0.152778	TRUE
FAM47A	ESCC2	0.0253426	0.704525	FALSE	0.0304569	0.0694444	TRUE
FAM47C	ESCC2	0.785405	1	FALSE	0.0761421	0.0833333	TRUE
FAT1	ESCC2	0.000237014	0.0247087	TRUE	0.187817	0.0555556	FALSE
FAT2	ESCC2	0.686553	1	FALSE	0.15736	0.138889	FALSE
FAT3	ESCC2	0.0165204	0.568259	FALSE	0.137056	0.0555556	FALSE
FAT4	ESCC2	0.675738	1	FALSE	0.142132	0.125	FALSE
FBN1	ESCC2	0.58044	1	FALSE	0.071066	0.0555556	FALSE
FBN2	ESCC2	0.789335	1	FALSE	0.0812183	0.0694444	FALSE
FBXW7	ESCC2	0.387935	1	FALSE	0.071066	0.0972222	TRUE
FCGBP	ESCC2	0.689008	1	FALSE	0.162437	0.180556	TRUE
FER1L6	ESCC2	0.553717	1	FALSE	0.0659898	0.0833333	TRUE
FLG	ESCC2	9.14463e-06	0.00163428	TRUE	0.299492	0.111111	FALSE
FMN1	ESCC2	1	1	FALSE	0.0609137	0.0555556	FALSE
FMN2	ESCC2	0.662798	1	FALSE	0.13198	0.111111	FALSE
FN1	ESCC2	0.534567	1	FALSE	0.0558376	0.0694444	TRUE
FNDC1	ESCC2	0.106663	1	FALSE	0.0812183	0.125	TRUE
FRAS1	ESCC2	1	1	FALSE	0.116751	0.111111	FALSE
FREM1	ESCC2	1	1	FALSE	0.0456853	0.0416667	FALSE
FREM2	ESCC2	1	1	FALSE	0.101523	0.0972222	FALSE
FREM3	ESCC2	0.726558	1	FALSE	0.0456853	0.0555556	TRUE
FRY	ESCC2	0.0174821	0.568259	FALSE	0.167513	0.0833333	FALSE
FSIP2	ESCC2	0.0387279	0.840373	FALSE	0.187817	0.111111	FALSE
GLI3	ESCC2	0.264011	1	FALSE	0.071066	0.0416667	FALSE
GNAS	ESCC2	0.663708	1	FALSE	0.126904	0.111111	FALSE
GPR158	ESCC2	0.501841	1	FALSE	0.0507614	0.0694444	TRUE
GPR98	ESCC2	0.358644	1	FALSE	0.111675	0.138889	TRUE
GREB1	ESCC2	0.622019	1	FALSE	0.0964467	0.111111	TRUE
GREB1L	ESCC2	0.291492	1	FALSE	0.0456853	0.0694444	TRUE
GRIK2	ESCC2	0.785405	1	FALSE	0.0761421	0.0833333	TRUE
GRIN2A	ESCC2	0.214321	1	FALSE	0.0558376	0.0833333	TRUE
GRIN2B	ESCC2	1	1	FALSE	0.0964467	0.0972222	TRUE
HCN1	ESCC2	0.749102	1	FALSE	0.0507614	0.0416667	FALSE
HEATR1	ESCC2	0.291492	1	FALSE	0.0456853	0.0694444	TRUE
HERC1	ESCC2	0.187462	1	FALSE	0.0862944	0.125	TRUE
HIVEP1	ESCC2	0.5411	1	FALSE	0.0609137	0.0416667	FALSE
HMCN1	ESCC2	0.837377	1	FALSE	0.152284	0.138889	FALSE
HRNR	ESCC2	1	1	FALSE	0.162437	0.166667	TRUE
HSPG2	ESCC2	0.803487	1	FALSE	0.0913706	0.0972222	TRUE
HTT	ESCC2	0.534567	1	FALSE	0.0558376	0.0694444	TRUE
HUWE1	ESCC2	0.147342	1	FALSE	0.071066	0.111111	TRUE
HYDIN	ESCC2	0.793145	1	FALSE	0.0862944	0.0972222	TRUE
IFT140	ESCC2	0.380975	1	FALSE	0.0659898	0.0416667	FALSE
IGFN1	ESCC2	1	1	FALSE	0.111675	0.111111	FALSE
ITPR1	ESCC2	0.707759	1	FALSE	0.035533	0.0416667	TRUE
ITPR2	ESCC2	0.234305	1	FALSE	0.0659898	0.0972222	TRUE
JMJD1C	ESCC2	1	1	FALSE	0.0964467	0.0972222	TRUE
KALRN	ESCC2	0.0277716	0.755267	FALSE	0.101523	0.166667	TRUE
KCNQ3	ESCC2	0.0962005	0.994602	FALSE	0.0507614	0.0138889	FALSE
KDM6A	ESCC2	0.214321	1	FALSE	0.0558376	0.0833333	TRUE
KEAP1	ESCC2	0.0761761	0.908376	FALSE	0.0456853	0.0833333	TRUE
KIAA1109	ESCC2	0.0727822	0.908376	FALSE	0.0659898	0.111111	TRUE
KIF21A	ESCC2	0.466788	1	FALSE	0.0406091	0.0555556	TRUE
KIF26B	ESCC2	0.455484	1	FALSE	0.0913706	0.111111	TRUE
KIF2B	ESCC2	0.712886	1	FALSE	0.0406091	0.0277778	FALSE
KMT2C	ESCC2	0.264134	1	FALSE	0.192893	0.236111	TRUE
KMT2D	ESCC2	0.383718	1	FALSE	0.233503	0.194444	FALSE
KMT2E	ESCC2	0.749102	1	FALSE	0.0558376	0.0416667	FALSE
LAMA1	ESCC2	0.380975	1	FALSE	0.0659898	0.0416667	FALSE
LAMA2	ESCC2	0.358644	1	FALSE	0.111675	0.138889	TRUE
LAMA3	ESCC2	0.578827	1	FALSE	0.0761421	0.0555556	FALSE
LAMA5	ESCC2	0.494486	1	FALSE	0.116751	0.138889	TRUE
LAMB4	ESCC2	1	1	FALSE	0.0761421	0.0694444	FALSE
LOXHD1	ESCC2	0.5411	1	FALSE	0.0609137	0.0416667	FALSE
LPHN3	ESCC2	0.606589	1	FALSE	0.0862944	0.0694444	FALSE
LRP1	ESCC2	0.303907	1	FALSE	0.0913706	0.125	TRUE
LRP1B	ESCC2	1	1	FALSE	0.19797	0.194444	FALSE
LRP2	ESCC2	0.0705494	0.908376	FALSE	0.121827	0.180556	TRUE
LRRC4C	ESCC2	0.0530229	0.908376	FALSE	0.0406091	0.0833333	TRUE
LRRC7	ESCC2	1	1	FALSE	0.0456853	0.0416667	FALSE
LRRK2	ESCC2	0.726558	1	FALSE	0.0456853	0.0555556	TRUE
LRRTM4	ESCC2	1	1	FALSE	0.0558376	0.0555556	FALSE
LYST	ESCC2	0.380975	1	FALSE	0.0659898	0.0416667	FALSE
MACF1	ESCC2	0.608452	1	FALSE	0.0913706	0.0694444	FALSE
MAGEC1	ESCC2	0.771825	1	FALSE	0.0659898	0.0555556	FALSE
MAGEC3	ESCC2	0.712886	1	FALSE	0.0406091	0.0277778	FALSE
MAP1A	ESCC2	0.789335	1	FALSE	0.0812183	0.0694444	FALSE
MAP2	ESCC2	0.771825	1	FALSE	0.0659898	0.0555556	FALSE
MAST4	ESCC2	0.00437339	0.202908	FALSE	0.0609137	0	FALSE
MDGA2	ESCC2	0.264038	1	FALSE	0.0761421	0.0416667	FALSE
MDN1	ESCC2	0.121006	1	FALSE	0.0913706	0.138889	TRUE
MED12L	ESCC2	0.553717	1	FALSE	0.0659898	0.0833333	TRUE
MGA	ESCC2	1	1	FALSE	0.071066	0.0694444	FALSE
MGAM	ESCC2	0.420876	1	FALSE	0.0812183	0.0555556	FALSE
MKI67	ESCC2	0.115985	1	FALSE	0.0862944	0.0416667	FALSE
MORC1	ESCC2	0.501841	1	FALSE	0.0507614	0.0694444	TRUE
MPDZ	ESCC2	0.121006	1	FALSE	0.0913706	0.138889	TRUE
MUC12	ESCC2	0.415904	1	FALSE	0.28934	0.25	FALSE
MUC16	ESCC2	0.632491	1	FALSE	0.309645	0.333333	TRUE
MUC17	ESCC2	0.650006	1	FALSE	0.380711	0.402778	TRUE
MUC2	ESCC2	0.187462	1	FALSE	0.0862944	0.125	TRUE
MUC4	ESCC2	1	1	FALSE	0.294416	0.291667	FALSE
MUC5B	ESCC2	1	1	FALSE	0.187817	0.180556	FALSE
MUC6	ESCC2	1	1	FALSE	0.101523	0.0972222	FALSE
MYCBP2	ESCC2	0.455484	1	FALSE	0.0913706	0.111111	TRUE
MYH1	ESCC2	0.534567	1	FALSE	0.0558376	0.0694444	TRUE
MYH10	ESCC2	0.534567	1	FALSE	0.0558376	0.0694444	TRUE
MYH11	ESCC2	0.712886	1	FALSE	0.0406091	0.0277778	FALSE
MYH13	ESCC2	0.420876	1	FALSE	0.0812183	0.0555556	FALSE
MYH15	ESCC2	0.00378965	0.192223	TRUE	0.0761421	0.152778	TRUE
MYH2	ESCC2	1	1	FALSE	0.0761421	0.0694444	FALSE
MYH4	ESCC2	0.187462	1	FALSE	0.0862944	0.125	TRUE
MYH7	ESCC2	1	1	FALSE	0.0761421	0.0694444	FALSE
MYH8	ESCC2	0.793145	1	FALSE	0.0862944	0.0972222	TRUE
MYH9	ESCC2	0.291492	1	FALSE	0.0456853	0.0694444	TRUE
MYO15A	ESCC2	0.449667	1	FALSE	0.182741	0.152778	FALSE
MYO18B	ESCC2	0.299939	1	FALSE	0.0862944	0.0555556	FALSE
MYO7A	ESCC2	1	1	FALSE	0.0406091	0.0416667	TRUE
MYO7B	ESCC2	0.578827	1	FALSE	0.0761421	0.0555556	FALSE
MYO9A	ESCC2	0.749102	1	FALSE	0.0558376	0.0416667	FALSE
MYOM2	ESCC2	0.726558	1	FALSE	0.0456853	0.0555556	TRUE
NALCN	ESCC2	0.0962005	0.994602	FALSE	0.0507614	0.0138889	FALSE
NAV3	ESCC2	0.622019	1	FALSE	0.0964467	0.111111	TRUE
NBEA	ESCC2	1	1	FALSE	0.0456853	0.0416667	FALSE
NBEAL2	ESCC2	0.501841	1	FALSE	0.0507614	0.0694444	TRUE
NCOA2	ESCC2	0.291492	1	FALSE	0.0456853	0.0694444	TRUE
NEB	ESCC2	0.843219	1	FALSE	0.167513	0.152778	FALSE
NELL1	ESCC2	1	1	FALSE	0.0456853	0.0416667	FALSE
NFE2L2	ESCC2	0.403782	1	FALSE	0.147208	0.180556	TRUE
NLRP4	ESCC2	0.534567	1	FALSE	0.0558376	0.0694444	TRUE
NOTCH1	ESCC2	0.201986	1	FALSE	0.304569	0.361111	TRUE
NOTCH2	ESCC2	0.237502	1	FALSE	0.106599	0.0694444	FALSE
NOTCH3	ESCC2	0.592105	1	FALSE	0.0812183	0.0972222	TRUE
NRG3	ESCC2	1	1	FALSE	0.071066	0.0694444	FALSE
NRXN1	ESCC2	0.622019	1	FALSE	0.0964467	0.111111	TRUE
NRXN3	ESCC2	0.789335	1	FALSE	0.0812183	0.0694444	FALSE
NSD1	ESCC2	0.420876	1	FALSE	0.0812183	0.0555556	FALSE
OBSCN	ESCC2	1	1	FALSE	0.228426	0.222222	FALSE
PAPPA2	ESCC2	0.632525	1	FALSE	0.106599	0.125	TRUE
PCDH10	ESCC2	0.481045	1	FALSE	0.106599	0.0833333	FALSE
PCDH11X	ESCC2	0.333848	1	FALSE	0.0558376	0.0277778	FALSE
PCDH15	ESCC2	1	1	FALSE	0.0964467	0.0972222	TRUE
PCDH17	ESCC2	0.420876	1	FALSE	0.0812183	0.0555556	FALSE
PCDH9	ESCC2	0.490714	1	FALSE	0.0456853	0.0277778	FALSE
PCDHB5	ESCC2	0.793145	1	FALSE	0.0862944	0.0972222	TRUE
PCLO	ESCC2	0.594428	1	FALSE	0.22335	0.25	TRUE
PCNT	ESCC2	0.264038	1	FALSE	0.0761421	0.0416667	FALSE
PCNXL3	ESCC2	0.761242	1	FALSE	0.0609137	0.0694444	TRUE
PCSK5	ESCC2	1	1	FALSE	0.0761421	0.0694444	FALSE
PDZD2	ESCC2	0.210987	1	FALSE	0.0913706	0.0555556	FALSE
PEG3	ESCC2	0.0087935	0.343771	FALSE	0.0913706	0.166667	TRUE
PHF3	ESCC2	0.214321	1	FALSE	0.0558376	0.0833333	TRUE
PIEZO2	ESCC2	0.00455806	0.203648	FALSE	0.0964467	0.180556	TRUE
PIK3CA	ESCC2	0.138219	1	FALSE	0.142132	0.194444	TRUE
PKHD1	ESCC2	0.358644	1	FALSE	0.111675	0.138889	TRUE
PKHD1L1	ESCC2	0.0632798	0.908376	FALSE	0.19797	0.125	FALSE
PLCE1	ESCC2	0.216563	1	FALSE	0.0609137	0.0277778	FALSE
PLCH2	ESCC2	0.761242	1	FALSE	0.0609137	0.0694444	TRUE
PLEC	ESCC2	0.851858	1	FALSE	0.192893	0.180556	FALSE
PLXNA1	ESCC2	0.214321	1	FALSE	0.0558376	0.0833333	TRUE
PLXNA4	ESCC2	1	1	FALSE	0.071066	0.0694444	FALSE
POLQ	ESCC2	1	1	FALSE	0.0406091	0.0416667	TRUE
PPFIA2	ESCC2	1	1	FALSE	0.0456853	0.0416667	FALSE
PPP1R9A	ESCC2	0.761242	1	FALSE	0.0609137	0.0694444	TRUE
PRDM9	ESCC2	0.323919	1	FALSE	0.0964467	0.125	TRUE
PREX2	ESCC2	0.234305	1	FALSE	0.0659898	0.0972222	TRUE
PRR14L	ESCC2	0.80333	1	FALSE	0.0964467	0.0833333	FALSE
PRUNE2	ESCC2	0.606589	1	FALSE	0.0862944	0.0694444	FALSE
PTCH1	ESCC2	0.173189	1	FALSE	0.0761421	0.111111	TRUE
PTPRB	ESCC2	0.749102	1	FALSE	0.0558376	0.0416667	FALSE
PTPRD	ESCC2	0.00378965	0.192223	TRUE	0.0761421	0.152778	TRUE
PTPRS	ESCC2	0.0881138	0.94214	FALSE	0.071066	0.0277778	FALSE
PTPRT	ESCC2	0.466788	1	FALSE	0.0406091	0.0555556	TRUE
PTPRZ1	ESCC2	0.578827	1	FALSE	0.0761421	0.0555556	FALSE
PXDN	ESCC2	0.712886	1	FALSE	0.0406091	0.0277778	FALSE
PXDNL	ESCC2	0.622019	1	FALSE	0.0964467	0.111111	TRUE
RALGAPA2	ESCC2	0.174926	1	FALSE	0.0507614	0.0833333	TRUE
RASA1	ESCC2	1	1	FALSE	0.0558376	0.0555556	FALSE
RB1	ESCC2	0.187462	1	FALSE	0.0862944	0.125	TRUE
RELN	ESCC2	0.337957	1	FALSE	0.106599	0.138889	TRUE
REV3L	ESCC2	0.214321	1	FALSE	0.0558376	0.0833333	TRUE
RIMS1	ESCC2	0.534567	1	FALSE	0.0558376	0.0694444	TRUE
RIMS2	ESCC2	0.00247546	0.162989	TRUE	0.0659898	0	FALSE
RNF213	ESCC2	0.628376	1	FALSE	0.101523	0.0833333	FALSE
RP1	ESCC2	0.578827	1	FALSE	0.0761421	0.0555556	FALSE
RP1L1	ESCC2	0.823367	1	FALSE	0.121827	0.111111	FALSE
RTL1	ESCC2	0.413864	1	FALSE	0.0761421	0.0972222	TRUE
RUNX1T1	ESCC2	0.361167	1	FALSE	0.0609137	0.0833333	TRUE
RYR1	ESCC2	0.367461	1	FALSE	0.121827	0.152778	TRUE
RYR2	ESCC2	1	1	FALSE	0.218274	0.222222	TRUE
RYR3	ESCC2	0.697419	1	FALSE	0.167513	0.180556	TRUE
SACS	ESCC2	0.534567	1	FALSE	0.0558376	0.0694444	TRUE
SAMD9L	ESCC2	0.814838	1	FALSE	0.111675	0.0972222	FALSE
SCN10A	ESCC2	1	1	FALSE	0.0812183	0.0833333	TRUE
SCN11A	ESCC2	0.501841	1	FALSE	0.0507614	0.0694444	TRUE
SCN1A	ESCC2	0.774305	1	FALSE	0.071066	0.0833333	TRUE
SCN2A	ESCC2	0.712886	1	FALSE	0.0406091	0.0277778	FALSE
SCN4A	ESCC2	0.58044	1	FALSE	0.071066	0.0555556	FALSE
SCN5A	ESCC2	0.26213	1	FALSE	0.0406091	0.0138889	FALSE
SCN7A	ESCC2	1	1	FALSE	0.0812183	0.0833333	TRUE
SCN9A	ESCC2	0.380975	1	FALSE	0.0659898	0.0416667	FALSE
SDK1	ESCC2	0.80333	1	FALSE	0.0964467	0.0833333	FALSE
SDK2	ESCC2	0.174926	1	FALSE	0.0507614	0.0833333	TRUE
SEMA3E	ESCC2	0.361167	1	FALSE	0.0609137	0.0833333	TRUE
SETBP1	ESCC2	1	1	FALSE	0.0456853	0.0416667	FALSE
SETD1B	ESCC2	1	1	FALSE	0.0609137	0.0555556	FALSE
SETX	ESCC2	0.0761761	0.908376	FALSE	0.0456853	0.0833333	TRUE
SI	ESCC2	0.652598	1	FALSE	0.121827	0.138889	TRUE
SLC12A1	ESCC2	0.333848	1	FALSE	0.0558376	0.0277778	FALSE
SLIT2	ESCC2	0.726558	1	FALSE	0.0456853	0.0555556	TRUE
SLITRK3	ESCC2	0.0727822	0.908376	FALSE	0.0659898	0.111111	TRUE
SLITRK5	ESCC2	0.793145	1	FALSE	0.0862944	0.0972222	TRUE
SORCS1	ESCC2	0.283105	1	FALSE	0.0812183	0.111111	TRUE
SORCS3	ESCC2	0.490714	1	FALSE	0.0456853	0.0277778	FALSE
SPAG17	ESCC2	0.138498	1	FALSE	0.0659898	0.0277778	FALSE
SPATA31D1	ESCC2	0.0312661	0.773096	FALSE	0.0812183	0.138889	TRUE
SPEN	ESCC2	0.785405	1	FALSE	0.0761421	0.0833333	TRUE
SPG11	ESCC2	0.501841	1	FALSE	0.0507614	0.0694444	TRUE
SPHKAP	ESCC2	0.803487	1	FALSE	0.0913706	0.0972222	TRUE
SPTA1	ESCC2	0.552698	1	FALSE	0.167513	0.138889	FALSE
SPTB	ESCC2	1	1	FALSE	0.0913706	0.0833333	FALSE
SPTBN4	ESCC2	0.785405	1	FALSE	0.0761421	0.0833333	TRUE
SPTBN5	ESCC2	0.209508	1	FALSE	0.0964467	0.0555556	FALSE
SRCAP	ESCC2	0.387935	1	FALSE	0.071066	0.0972222	TRUE
SRRM2	ESCC2	0.283105	1	FALSE	0.0812183	0.111111	TRUE
SSPO	ESCC2	0.718792	1	FALSE	0.208122	0.222222	TRUE
STARD9	ESCC2	0.283378	1	FALSE	0.137056	0.0972222	FALSE
SVEP1	ESCC2	0.299939	1	FALSE	0.0862944	0.0555556	FALSE
SYNE1	ESCC2	0.00329053	0.192223	TRUE	0.243655	0.125	FALSE
SYNE2	ESCC2	0.239354	1	FALSE	0.111675	0.152778	TRUE
SZT2	ESCC2	0.726558	1	FALSE	0.0456853	0.0555556	TRUE
TACC2	ESCC2	1	1	FALSE	0.0659898	0.0694444	TRUE
TAF1	ESCC2	1	1	FALSE	0.0406091	0.0416667	TRUE
TCHH	ESCC2	1	1	FALSE	0.263959	0.263889	FALSE
TECTA	ESCC2	1	1	FALSE	0.0406091	0.0416667	TRUE
TEP1	ESCC2	0.466788	1	FALSE	0.0406091	0.0555556	TRUE
TET1	ESCC2	0.761242	1	FALSE	0.0609137	0.0694444	TRUE
TET2	ESCC2	0.142013	1	FALSE	0.101523	0.0555556	FALSE
TEX15	ESCC2	0.58044	1	FALSE	0.071066	0.0555556	FALSE
TG	ESCC2	0.749102	1	FALSE	0.0507614	0.0416667	FALSE
THBS1	ESCC2	0.138498	1	FALSE	0.0659898	0.0277778	FALSE
THSD7A	ESCC2	0.553717	1	FALSE	0.0659898	0.0833333	TRUE
TIAM1	ESCC2	1	1	FALSE	0.0507614	0.0555556	TRUE
TLN1	ESCC2	0.501841	1	FALSE	0.0507614	0.0694444	TRUE
TLN2	ESCC2	0.138498	1	FALSE	0.0659898	0.0277778	FALSE
TMEM132C	ESCC2	1	1	FALSE	0.0456853	0.0416667	FALSE
TMEM132D	ESCC2	0.5411	1	FALSE	0.0609137	0.0416667	FALSE
TNRC18	ESCC2	1	1	FALSE	0.0507614	0.0555556	TRUE
TP53	ESCC2	1	1	FALSE	0.954315	0.958333	TRUE
TRAPPC9	ESCC2	1	1	FALSE	0.0456853	0.0416667	FALSE
TRIM42	ESCC2	0.553717	1	FALSE	0.0659898	0.0833333	TRUE
TRPA1	ESCC2	0.333848	1	FALSE	0.0558376	0.0277778	FALSE
TRPM2	ESCC2	1	1	FALSE	0.0456853	0.0416667	FALSE
TRPM3	ESCC2	0.749102	1	FALSE	0.0507614	0.0416667	FALSE
TRRAP	ESCC2	0.622019	1	FALSE	0.0964467	0.111111	TRUE
TTC28	ESCC2	0.5411	1	FALSE	0.0609137	0.0416667	FALSE
TTN	ESCC2	0.749945	1	FALSE	0.690355	0.708333	TRUE
UBR4	ESCC2	0.453814	1	FALSE	0.0964467	0.0694444	FALSE
UNC13C	ESCC2	0.0759751	0.908376	FALSE	0.0913706	0.0416667	FALSE
UNC79	ESCC2	0.749102	1	FALSE	0.0558376	0.0416667	FALSE
UNC80	ESCC2	0.121006	1	FALSE	0.0913706	0.138889	TRUE
USH2A	ESCC2	6.40975e-09	2.67286e-06	TRUE	0.22335	0.458333	TRUE
USP34	ESCC2	0.749102	1	FALSE	0.0507614	0.0416667	FALSE
UTP20	ESCC2	1	1	FALSE	0.0406091	0.0416667	TRUE
UTRN	ESCC2	0.578827	1	FALSE	0.0761421	0.0555556	FALSE
VCAN	ESCC2	0.51929	1	FALSE	0.13198	0.152778	TRUE
VPS13B	ESCC2	0.0485238	0.898247	FALSE	0.0964467	0.152778	TRUE
VPS13C	ESCC2	0.785405	1	FALSE	0.0761421	0.0833333	TRUE
VPS13D	ESCC2	1	1	FALSE	0.0812183	0.0833333	TRUE
VWA5B1	ESCC2	0.33123	1	FALSE	0.0507614	0.0277778	FALSE
VWDE	ESCC2	0.592105	1	FALSE	0.0812183	0.0972222	TRUE
VWF	ESCC2	0.283378	1	FALSE	0.137056	0.0972222	FALSE
WDFY3	ESCC2	0.430608	1	FALSE	0.0862944	0.111111	TRUE
WDFY4	ESCC2	1	1	FALSE	0.13198	0.125	FALSE
WDR17	ESCC2	0.707759	1	FALSE	0.035533	0.0416667	TRUE
WDR87	ESCC2	0.361167	1	FALSE	0.0609137	0.0833333	TRUE
WNK1	ESCC2	0.361167	1	FALSE	0.0609137	0.0833333	TRUE
XIRP2	ESCC2	0.855663	1	FALSE	0.208122	0.194444	FALSE
YLPM1	ESCC2	1	1	FALSE	0.0456853	0.0416667	FALSE
ZFHX3	ESCC2	0.0759751	0.908376	FALSE	0.0913706	0.0416667	FALSE
ZFHX4	ESCC2	0.686553	1	FALSE	0.15736	0.138889	FALSE
ZNF208	ESCC2	0.785405	1	FALSE	0.0761421	0.0833333	TRUE
ZNF318	ESCC2	1	1	FALSE	0.0862944	0.0833333	FALSE
ZNF462	ESCC2	0.234305	1	FALSE	0.0659898	0.0972222	TRUE
ZNF469	ESCC2	0.176086	1	FALSE	0.0812183	0.0416667	FALSE
ZNF521	ESCC2	0.14428	1	FALSE	0.0406091	0.0694444	TRUE
ZNF536	ESCC2	1	1	FALSE	0.0659898	0.0694444	TRUE
ZNF716	ESCC2	1	1	FALSE	0.0406091	0.0416667	TRUE
ZNF729	ESCC2	0.466788	1	FALSE	0.0406091	0.0555556	TRUE
ZNF750	ESCC2	0.544623	1	FALSE	0.15736	0.180556	TRUE
ZNF804A	ESCC2	1	1	FALSE	0.0406091	0.0416667	TRUE
ZNF804B	ESCC2	0.646198	1	FALSE	0.111675	0.125	TRUE
ZNF99	ESCC2	1	1	FALSE	0.0812183	0.0833333	TRUE
ABCA13	ESCC3	0.0727318	0.908376	FALSE	0.116751	0.196078	TRUE
ABCA4	ESCC3	0.327254	1	FALSE	0.0659898	0.0980392	TRUE
ABCA9	ESCC3	0.115079	1	FALSE	0.0456853	0	FALSE
ABCB1	ESCC3	0.428925	1	FALSE	0.0406091	0.0588235	TRUE
ABCB5	ESCC3	0.360772	1	FALSE	0.071066	0.0980392	TRUE
ABCC9	ESCC3	0.129452	1	FALSE	0.0507614	0.0980392	TRUE
ACACB	ESCC3	0.734583	1	FALSE	0.0609137	0.0392157	FALSE
ACAN	ESCC3	0.033989	0.773096	FALSE	0.0812183	0.156863	TRUE
ADAM2	ESCC3	0.327254	1	FALSE	0.0659898	0.0980392	TRUE
ADAM29	ESCC3	0.428925	1	FALSE	0.0406091	0.0588235	TRUE
ADAMTS12	ESCC3	0.526332	1	FALSE	0.071066	0.0392157	FALSE
ADAMTS18	ESCC3	1	1	FALSE	0.0558376	0.0588235	TRUE
ADAMTS9	ESCC3	0.458235	1	FALSE	0.0507614	0.0196078	FALSE
ADCY2	ESCC3	0.682736	1	FALSE	0.0406091	0.0196078	FALSE
ADGB	ESCC3	0.428925	1	FALSE	0.0406091	0.0588235	TRUE
AFF3	ESCC3	0.428925	1	FALSE	0.0406091	0.0588235	TRUE
AHNAK	ESCC3	0.00522991	0.225607	FALSE	0.218274	0.0784314	FALSE
AHNAK2	ESCC3	0.0481536	0.898247	FALSE	0.28934	0.176471	FALSE
AJUBA	ESCC3	1	1	FALSE	0.0761421	0.0784314	TRUE
AKAP13	ESCC3	0.360772	1	FALSE	0.071066	0.0980392	TRUE
ANK2	ESCC3	0.602991	1	FALSE	0.101523	0.0784314	FALSE
ANK3	ESCC3	0.503109	1	FALSE	0.152284	0.117647	FALSE
ANKRD11	ESCC3	0.29452	1	FALSE	0.0558376	0.0196078	FALSE
ANKRD17	ESCC3	0.451083	1	FALSE	0.0456853	0.0196078	FALSE
ANKRD30B	ESCC3	1	1	FALSE	0.071066	0.0588235	FALSE
ANO5	ESCC3	1	1	FALSE	0.0507614	0.0392157	FALSE
APC	ESCC3	1	1	FALSE	0.0609137	0.0588235	FALSE
APOB	ESCC3	0.114274	1	FALSE	0.147208	0.215686	TRUE
ASPM	ESCC3	0.234898	1	FALSE	0.13198	0.0784314	FALSE
ASTN1	ESCC3	0.720747	1	FALSE	0.0507614	0.0588235	TRUE
ASXL3	ESCC3	1	1	FALSE	0.147208	0.137255	FALSE
ATM	ESCC3	0.458235	1	FALSE	0.0507614	0.0196078	FALSE
ATP10A	ESCC3	0.387966	1	FALSE	0.0862944	0.117647	TRUE
BAI3	ESCC3	0.572147	1	FALSE	0.0913706	0.117647	TRUE
BCL9	ESCC3	0.451083	1	FALSE	0.0456853	0.0196078	FALSE
BICC1	ESCC3	0.734583	1	FALSE	0.0609137	0.0392157	FALSE
BIRC6	ESCC3	0.76617	1	FALSE	0.0812183	0.0588235	FALSE
BPTF	ESCC3	1	1	FALSE	0.0456853	0.0392157	FALSE
BRCA2	ESCC3	0.479822	1	FALSE	0.0558376	0.0784314	TRUE
C10orf71	ESCC3	0.115079	1	FALSE	0.0456853	0	FALSE
C5orf42	ESCC3	0.156492	1	FALSE	0.0558376	0.0980392	TRUE
C6	ESCC3	1	1	FALSE	0.0507614	0.0392157	FALSE
CACNA1A	ESCC3	0.731698	1	FALSE	0.0558376	0.0392157	FALSE
CACNA1B	ESCC3	0.511957	1	FALSE	0.0609137	0.0784314	TRUE
CACNA1C	ESCC3	0.759631	1	FALSE	0.071066	0.0784314	TRUE
CACNA1E	ESCC3	0.450404	1	FALSE	0.111675	0.0784314	FALSE
CACNA1G	ESCC3	0.451083	1	FALSE	0.0456853	0.0196078	FALSE
CACNA1H	ESCC3	1	1	FALSE	0.101523	0.0980392	FALSE
CACNA1S	ESCC3	1	1	FALSE	0.0406091	0.0392157	FALSE
CADPS2	ESCC3	0.451083	1	FALSE	0.0456853	0.0196078	FALSE
CARD11	ESCC3	1	1	FALSE	0.0456853	0.0392157	FALSE
CASZ1	ESCC3	0.697844	1	FALSE	0.0456853	0.0588235	TRUE
CCDC129	ESCC3	1	1	FALSE	0.0507614	0.0392157	FALSE
CCDC168	ESCC3	0.838118	1	FALSE	0.192893	0.176471	FALSE
CCDC40	ESCC3	1	1	FALSE	0.0761421	0.0784314	TRUE
CDC42BPB	ESCC3	1	1	FALSE	0.0609137	0.0588235	FALSE
CDH10	ESCC3	0.304239	1	FALSE	0.0609137	0.0980392	TRUE
CDH23	ESCC3	0.248784	1	FALSE	0.0812183	0.0392157	FALSE
CDKN2A	ESCC3	1	1	FALSE	0.0964467	0.0980392	TRUE
CEP192	ESCC3	0.428925	1	FALSE	0.0406091	0.0588235	TRUE
CEP350	ESCC3	0.0043793	0.202908	FALSE	0.0913706	0	FALSE
CFH	ESCC3	1	1	FALSE	0.0507614	0.0392157	FALSE
CFTR	ESCC3	0.156492	1	FALSE	0.0558376	0.0980392	TRUE
CHD8	ESCC3	0.526332	1	FALSE	0.071066	0.0392157	FALSE
CHEK2	ESCC3	0.241084	1	FALSE	0.0456853	0.0784314	TRUE
CLSTN2	ESCC3	0.222285	1	FALSE	0.0761421	0.117647	TRUE
CMYA5	ESCC3	0.103011	1	FALSE	0.0659898	0.117647	TRUE
CNGB3	ESCC3	0.451083	1	FALSE	0.0456853	0.0196078	FALSE
CNOT1	ESCC3	1	1	FALSE	0.0406091	0.0392157	FALSE
CNTNAP2	ESCC3	0.54192	1	FALSE	0.0761421	0.0980392	TRUE
CNTNAP4	ESCC3	1	1	FALSE	0.0761421	0.0784314	TRUE
CNTNAP5	ESCC3	0.327254	1	FALSE	0.0659898	0.0980392	TRUE
COL11A1	ESCC3	1	1	FALSE	0.0862944	0.0784314	FALSE
COL12A1	ESCC3	0.29452	1	FALSE	0.0558376	0.0196078	FALSE
COL14A1	ESCC3	0.458235	1	FALSE	0.0507614	0.0196078	FALSE
COL18A1	ESCC3	0.0227868	0.678722	FALSE	0.071066	0	FALSE
COL1A2	ESCC3	0.29452	1	FALSE	0.0558376	0.0196078	FALSE
COL22A1	ESCC3	0.647457	1	FALSE	0.142132	0.117647	FALSE
COL4A4	ESCC3	0.327254	1	FALSE	0.0659898	0.0980392	TRUE
COL5A1	ESCC3	0.565316	1	FALSE	0.0812183	0.0980392	TRUE
COL6A3	ESCC3	0.328737	1	FALSE	0.121827	0.0784314	FALSE
COL6A5	ESCC3	0.76617	1	FALSE	0.0812183	0.0588235	FALSE
COL6A6	ESCC3	1	1	FALSE	0.0761421	0.0784314	TRUE
CREBBP	ESCC3	0.484887	1	FALSE	0.142132	0.176471	TRUE
CSMD1	ESCC3	0.286543	1	FALSE	0.177665	0.117647	FALSE
CSMD2	ESCC3	1	1	FALSE	0.111675	0.117647	TRUE
CSMD3	ESCC3	0.833842	1	FALSE	0.182741	0.196078	TRUE
CTNNA2	ESCC3	0.369938	1	FALSE	0.0812183	0.117647	TRUE
CTNNA3	ESCC3	1	1	FALSE	0.0406091	0.0392157	FALSE
CTNND2	ESCC3	0.0227868	0.678722	FALSE	0.071066	0	FALSE
CUBN	ESCC3	1	1	FALSE	0.15736	0.156863	FALSE
CUL3	ESCC3	0.451083	1	FALSE	0.0456853	0.0196078	FALSE
CUL9	ESCC3	1	1	FALSE	0.0507614	0.0392157	FALSE
DCAF4L2	ESCC3	0.451083	1	FALSE	0.0456853	0.0196078	FALSE
DCC	ESCC3	1	1	FALSE	0.071066	0.0588235	FALSE
DCHS1	ESCC3	0.360772	1	FALSE	0.071066	0.0980392	TRUE
DCHS2	ESCC3	0.0727318	0.908376	FALSE	0.116751	0.196078	TRUE
DENND4C	ESCC3	0.720747	1	FALSE	0.0507614	0.0588235	TRUE
DLC1	ESCC3	1	1	FALSE	0.0558376	0.0588235	TRUE
DMD	ESCC3	1	1	FALSE	0.101523	0.0980392	FALSE
DMXL1	ESCC3	0.565316	1	FALSE	0.0812183	0.0980392	TRUE
DNAH1	ESCC3	1	1	FALSE	0.0812183	0.0784314	FALSE
DNAH10	ESCC3	0.0172573	0.568259	FALSE	0.106599	0.0196078	FALSE
DNAH11	ESCC3	0.450404	1	FALSE	0.111675	0.0784314	FALSE
DNAH14	ESCC3	0.600914	1	FALSE	0.106599	0.0784314	FALSE
DNAH17	ESCC3	1	1	FALSE	0.106599	0.0980392	FALSE
DNAH2	ESCC3	1	1	FALSE	0.116751	0.117647	TRUE
DNAH3	ESCC3	1	1	FALSE	0.152284	0.156863	TRUE
DNAH5	ESCC3	0.647069	1	FALSE	0.147208	0.117647	FALSE
DNAH6	ESCC3	1	1	FALSE	0.13198	0.137255	TRUE
DNAH7	ESCC3	0.212257	1	FALSE	0.121827	0.176471	TRUE
DNAH8	ESCC3	0.413875	1	FALSE	0.0913706	0.0588235	FALSE
DNAH9	ESCC3	0.300205	1	FALSE	0.111675	0.156863	TRUE
DNHD1	ESCC3	1	1	FALSE	0.106599	0.0980392	FALSE
DOCK1	ESCC3	0.00261524	0.163583	TRUE	0.0609137	0.156863	TRUE
DOCK2	ESCC3	0.304239	1	FALSE	0.0609137	0.0980392	TRUE
DOCK5	ESCC3	1	1	FALSE	0.0456853	0.0392157	FALSE
DPP10	ESCC3	0.428925	1	FALSE	0.0406091	0.0588235	TRUE
DPP6	ESCC3	0.458235	1	FALSE	0.0507614	0.0196078	FALSE
DSCAM	ESCC3	1	1	FALSE	0.0406091	0.0392157	FALSE
DSP	ESCC3	1	1	FALSE	0.0558376	0.0588235	TRUE
DST	ESCC3	0.358026	1	FALSE	0.142132	0.0980392	FALSE
DYNC1H1	ESCC3	0.248784	1	FALSE	0.0812183	0.0392157	FALSE
DYNC2H1	ESCC3	1	1	FALSE	0.0609137	0.0588235	FALSE
DYSF	ESCC3	1	1	FALSE	0.0609137	0.0588235	FALSE
EML5	ESCC3	0.682736	1	FALSE	0.0406091	0.0196078	FALSE
EP300	ESCC3	0.0516412	0.908376	FALSE	0.167513	0.0784314	FALSE
EPHA3	ESCC3	0.451083	1	FALSE	0.0456853	0.0196078	FALSE
EPPK1	ESCC3	0.316068	1	FALSE	0.116751	0.156863	TRUE
ERBB4	ESCC3	1	1	FALSE	0.035533	0.0392157	TRUE
ERICH3	ESCC3	1	1	FALSE	0.0862944	0.0784314	FALSE
EYS	ESCC3	0.630995	1	FALSE	0.13198	0.156863	TRUE
F5	ESCC3	0.773623	1	FALSE	0.0862944	0.0980392	TRUE
F8	ESCC3	0.682736	1	FALSE	0.0406091	0.0196078	FALSE
FAM135B	ESCC3	0.627759	1	FALSE	0.121827	0.0980392	FALSE
FAM47A	ESCC3	1	1	FALSE	0.0304569	0.0196078	FALSE
FAM47C	ESCC3	0.763572	1	FALSE	0.0761421	0.0588235	FALSE
FAT1	ESCC3	8.68724e-13	5.43387e-10	TRUE	0.187817	0.54902	TRUE
FAT2	ESCC3	1	1	FALSE	0.15736	0.156863	FALSE
FAT3	ESCC3	1.60028e-06	0.00040039	TRUE	0.137056	0.352941	TRUE
FAT4	ESCC3	0.484887	1	FALSE	0.142132	0.176471	TRUE
FBN1	ESCC3	0.759631	1	FALSE	0.071066	0.0784314	TRUE
FBN2	ESCC3	0.369938	1	FALSE	0.0812183	0.117647	TRUE
FBXW7	ESCC3	0.526332	1	FALSE	0.071066	0.0392157	FALSE
FCGBP	ESCC3	0.825854	1	FALSE	0.162437	0.176471	TRUE
FER1L6	ESCC3	0.744482	1	FALSE	0.0659898	0.0784314	TRUE
FLG	ESCC3	0.000161245	0.0183379	TRUE	0.299492	0.0980392	FALSE
FMN1	ESCC3	0.734583	1	FALSE	0.0609137	0.0392157	FALSE
FMN2	ESCC3	0.148157	1	FALSE	0.13198	0.196078	TRUE
FN1	ESCC3	1	1	FALSE	0.0558376	0.0588235	TRUE
FNDC1	ESCC3	0.248784	1	FALSE	0.0812183	0.0392157	FALSE
FRAS1	ESCC3	0.801493	1	FALSE	0.116751	0.0980392	FALSE
FREM1	ESCC3	0.697844	1	FALSE	0.0456853	0.0588235	TRUE
FREM2	ESCC3	1	1	FALSE	0.101523	0.0980392	FALSE
FREM3	ESCC3	0.451083	1	FALSE	0.0456853	0.0196078	FALSE
FRY	ESCC3	1.99204e-05	0.00311505	TRUE	0.167513	0.372549	TRUE
FSIP2	ESCC3	1	1	FALSE	0.187817	0.176471	FALSE
GLI3	ESCC3	1	1	FALSE	0.071066	0.0588235	FALSE
GNAS	ESCC3	0.0923393	0.978953	FALSE	0.126904	0.196078	TRUE
GPR158	ESCC3	0.458235	1	FALSE	0.0507614	0.0196078	FALSE
GPR98	ESCC3	0.0702119	0.908376	FALSE	0.111675	0.0392157	FALSE
GREB1	ESCC3	0.584541	1	FALSE	0.0964467	0.117647	TRUE
GREB1L	ESCC3	1	1	FALSE	0.0456853	0.0392157	FALSE
GRIK2	ESCC3	0.763572	1	FALSE	0.0761421	0.0588235	FALSE
GRIN2A	ESCC3	0.29452	1	FALSE	0.0558376	0.0196078	FALSE
GRIN2B	ESCC3	1	1	FALSE	0.0964467	0.0980392	TRUE
HCN1	ESCC3	0.720747	1	FALSE	0.0507614	0.0588235	TRUE
HEATR1	ESCC3	0.451083	1	FALSE	0.0456853	0.0196078	FALSE
HERC1	ESCC3	1	1	FALSE	0.0862944	0.0784314	FALSE
HIVEP1	ESCC3	0.304239	1	FALSE	0.0609137	0.0980392	TRUE
HMCN1	ESCC3	0.823868	1	FALSE	0.152284	0.137255	FALSE
HRNR	ESCC3	0.663506	1	FALSE	0.162437	0.137255	FALSE
HSPG2	ESCC3	1	1	FALSE	0.0913706	0.0784314	FALSE
HTT	ESCC3	1	1	FALSE	0.0558376	0.0588235	TRUE
HUWE1	ESCC3	1	1	FALSE	0.071066	0.0588235	FALSE
HYDIN	ESCC3	0.0775711	0.908376	FALSE	0.0862944	0.0196078	FALSE
IFT140	ESCC3	1	1	FALSE	0.0659898	0.0588235	FALSE
IGFN1	ESCC3	0.450404	1	FALSE	0.111675	0.0784314	FALSE
ITPR1	ESCC3	1	1	FALSE	0.035533	0.0392157	TRUE
ITPR2	ESCC3	0.520671	1	FALSE	0.0659898	0.0392157	FALSE
JMJD1C	ESCC3	1	1	FALSE	0.0964467	0.0980392	TRUE
KALRN	ESCC3	0.293111	1	FALSE	0.101523	0.0588235	FALSE
KCNQ3	ESCC3	0.720747	1	FALSE	0.0507614	0.0588235	TRUE
KDM6A	ESCC3	1	1	FALSE	0.0558376	0.0588235	TRUE
KEAP1	ESCC3	1	1	FALSE	0.0456853	0.0392157	FALSE
KIAA1109	ESCC3	1	1	FALSE	0.0659898	0.0588235	FALSE
KIF21A	ESCC3	1	1	FALSE	0.0406091	0.0392157	FALSE
KIF26B	ESCC3	0.165724	1	FALSE	0.0913706	0.0392157	FALSE
KIF2B	ESCC3	0.428925	1	FALSE	0.0406091	0.0588235	TRUE
KMT2C	ESCC3	0.539314	1	FALSE	0.192893	0.156863	FALSE
KMT2D	ESCC3	0.056627	0.908376	FALSE	0.233503	0.333333	TRUE
KMT2E	ESCC3	0.29452	1	FALSE	0.0558376	0.0196078	FALSE
LAMA1	ESCC3	0.520671	1	FALSE	0.0659898	0.0392157	FALSE
LAMA2	ESCC3	0.300205	1	FALSE	0.111675	0.156863	TRUE
LAMA3	ESCC3	0.222285	1	FALSE	0.0761421	0.117647	TRUE
LAMA5	ESCC3	0.801493	1	FALSE	0.116751	0.0980392	FALSE
LAMB4	ESCC3	0.763572	1	FALSE	0.0761421	0.0588235	FALSE
LOXHD1	ESCC3	1	1	FALSE	0.0609137	0.0588235	FALSE
LPHN3	ESCC3	0.773623	1	FALSE	0.0862944	0.0980392	TRUE
LRP1	ESCC3	0.0464354	0.898247	FALSE	0.0913706	0.0196078	FALSE
LRP1B	ESCC3	0.838434	1	FALSE	0.19797	0.176471	FALSE
LRP2	ESCC3	0.627759	1	FALSE	0.121827	0.0980392	FALSE
LRRC4C	ESCC3	0.115242	1	FALSE	0.0406091	0	FALSE
LRRC7	ESCC3	0.697844	1	FALSE	0.0456853	0.0588235	TRUE
LRRK2	ESCC3	1	1	FALSE	0.0456853	0.0392157	FALSE
LRRTM4	ESCC3	1	1	FALSE	0.0558376	0.0588235	TRUE
LYST	ESCC3	0.744482	1	FALSE	0.0659898	0.0784314	TRUE
MACF1	ESCC3	0.572147	1	FALSE	0.0913706	0.117647	TRUE
MAGEC1	ESCC3	1	1	FALSE	0.0659898	0.0588235	FALSE
MAGEC3	ESCC3	0.682736	1	FALSE	0.0406091	0.0196078	FALSE
MAP1A	ESCC3	0.76617	1	FALSE	0.0812183	0.0588235	FALSE
MAP2	ESCC3	0.744482	1	FALSE	0.0659898	0.0784314	TRUE
MAST4	ESCC3	0.511957	1	FALSE	0.0609137	0.0784314	TRUE
MDGA2	ESCC3	0.00384139	0.192223	TRUE	0.0761421	0.176471	TRUE
MDN1	ESCC3	0.165724	1	FALSE	0.0913706	0.0392157	FALSE
MED12L	ESCC3	0.520671	1	FALSE	0.0659898	0.0392157	FALSE
MGA	ESCC3	1	1	FALSE	0.071066	0.0588235	FALSE
MGAM	ESCC3	0.565316	1	FALSE	0.0812183	0.0980392	TRUE
MKI67	ESCC3	0.0459488	0.898247	FALSE	0.0862944	0.156863	TRUE
MORC1	ESCC3	0.0664496	0.908376	FALSE	0.0507614	0	FALSE
MPDZ	ESCC3	0.0464354	0.898247	FALSE	0.0913706	0.0196078	FALSE
MUC12	ESCC3	0.0731448	0.908376	FALSE	0.28934	0.392157	TRUE
MUC16	ESCC3	0.861253	1	FALSE	0.309645	0.294118	FALSE
MUC17	ESCC3	1	1	FALSE	0.380711	0.372549	FALSE
MUC2	ESCC3	1	1	FALSE	0.0862944	0.0784314	FALSE
MUC4	ESCC3	1	1	FALSE	0.294416	0.294118	FALSE
MUC5B	ESCC3	1	1	FALSE	0.187817	0.176471	FALSE
MUC6	ESCC3	0.418192	1	FALSE	0.101523	0.137255	TRUE
MYCBP2	ESCC3	0.256166	1	FALSE	0.0913706	0.137255	TRUE
MYH1	ESCC3	1	1	FALSE	0.0558376	0.0588235	TRUE
MYH10	ESCC3	0.0693997	0.908376	FALSE	0.0558376	0	FALSE
MYH11	ESCC3	0.208415	1	FALSE	0.0406091	0.0784314	TRUE
MYH13	ESCC3	1	1	FALSE	0.0812183	0.0784314	FALSE
MYH15	ESCC3	0.763572	1	FALSE	0.0761421	0.0588235	FALSE
MYH2	ESCC3	1	1	FALSE	0.0761421	0.0784314	TRUE
MYH4	ESCC3	0.247279	1	FALSE	0.0862944	0.0392157	FALSE
MYH7	ESCC3	1	1	FALSE	0.0761421	0.0784314	TRUE
MYH8	ESCC3	1	1	FALSE	0.0862944	0.0784314	FALSE
MYH9	ESCC3	0.241084	1	FALSE	0.0456853	0.0784314	TRUE
MYO15A	ESCC3	0.293914	1	FALSE	0.182741	0.235294	TRUE
MYO18B	ESCC3	0.387966	1	FALSE	0.0862944	0.117647	TRUE
MYO7A	ESCC3	0.428925	1	FALSE	0.0406091	0.0588235	TRUE
MYO7B	ESCC3	0.222285	1	FALSE	0.0761421	0.117647	TRUE
MYO9A	ESCC3	0.479822	1	FALSE	0.0558376	0.0784314	TRUE
MYOM2	ESCC3	1	1	FALSE	0.0456853	0.0392157	FALSE
NALCN	ESCC3	0.458235	1	FALSE	0.0507614	0.0196078	FALSE
NAV3	ESCC3	0.785422	1	FALSE	0.0964467	0.0784314	FALSE
NBEA	ESCC3	0.451083	1	FALSE	0.0456853	0.0196078	FALSE
NBEAL2	ESCC3	0.0664496	0.908376	FALSE	0.0507614	0	FALSE
NCOA2	ESCC3	0.115079	1	FALSE	0.0456853	0	FALSE
NEB	ESCC3	0.284007	1	FALSE	0.167513	0.215686	TRUE
NELL1	ESCC3	1	1	FALSE	0.0456853	0.0392157	FALSE
NFE2L2	ESCC3	0.647069	1	FALSE	0.147208	0.117647	FALSE
NLRP4	ESCC3	1	1	FALSE	0.0558376	0.0588235	TRUE
NOTCH1	ESCC3	0.600751	1	FALSE	0.304569	0.333333	TRUE
NOTCH2	ESCC3	0.43325	1	FALSE	0.106599	0.137255	TRUE
NOTCH3	ESCC3	0.76617	1	FALSE	0.0812183	0.0588235	FALSE
NRG3	ESCC3	0.526332	1	FALSE	0.071066	0.0392157	FALSE
NRXN1	ESCC3	0.411373	1	FALSE	0.0964467	0.0588235	FALSE
NRXN3	ESCC3	1	1	FALSE	0.0812183	0.0784314	FALSE
NSD1	ESCC3	1	1	FALSE	0.0812183	0.0784314	FALSE
OBSCN	ESCC3	0.0826604	0.908376	FALSE	0.228426	0.137255	FALSE
PAPPA2	ESCC3	1	1	FALSE	0.106599	0.0980392	FALSE
PCDH10	ESCC3	0.43325	1	FALSE	0.106599	0.137255	TRUE
PCDH11X	ESCC3	0.479822	1	FALSE	0.0558376	0.0784314	TRUE
PCDH15	ESCC3	1	1	FALSE	0.0964467	0.0980392	TRUE
PCDH17	ESCC3	0.565316	1	FALSE	0.0812183	0.0980392	TRUE
PCDH9	ESCC3	0.241084	1	FALSE	0.0456853	0.0784314	TRUE
PCDHB5	ESCC3	0.773623	1	FALSE	0.0862944	0.0980392	TRUE
PCLO	ESCC3	0.436296	1	FALSE	0.22335	0.176471	FALSE
PCNT	ESCC3	0.0685372	0.908376	FALSE	0.0761421	0.137255	TRUE
PCNXL3	ESCC3	1	1	FALSE	0.0609137	0.0588235	FALSE
PCSK5	ESCC3	1	1	FALSE	0.0761421	0.0784314	TRUE
PDZD2	ESCC3	1	1	FALSE	0.0913706	0.0784314	FALSE
PEG3	ESCC3	0.165724	1	FALSE	0.0913706	0.0392157	FALSE
PHF3	ESCC3	0.731698	1	FALSE	0.0558376	0.0392157	FALSE
PIEZO2	ESCC3	0.411373	1	FALSE	0.0964467	0.0588235	FALSE
PIK3CA	ESCC3	0.164615	1	FALSE	0.142132	0.0784314	FALSE
PKHD1	ESCC3	0.802489	1	FALSE	0.111675	0.0980392	FALSE
PKHD1L1	ESCC3	0.422909	1	FALSE	0.19797	0.235294	TRUE
PLCE1	ESCC3	0.734583	1	FALSE	0.0609137	0.0392157	FALSE
PLCH2	ESCC3	0.191862	1	FALSE	0.0609137	0.0196078	FALSE
PLEC	ESCC3	0.681286	1	FALSE	0.192893	0.215686	TRUE
PLXNA1	ESCC3	0.731698	1	FALSE	0.0558376	0.0392157	FALSE
PLXNA4	ESCC3	1	1	FALSE	0.071066	0.0588235	FALSE
POLQ	ESCC3	0.428925	1	FALSE	0.0406091	0.0588235	TRUE
PPFIA2	ESCC3	1	1	FALSE	0.0456853	0.0392157	FALSE
PPP1R9A	ESCC3	1	1	FALSE	0.0609137	0.0588235	FALSE
PRDM9	ESCC3	0.785422	1	FALSE	0.0964467	0.0784314	FALSE
PREX2	ESCC3	0.744482	1	FALSE	0.0659898	0.0784314	TRUE
PRR14L	ESCC3	0.785422	1	FALSE	0.0964467	0.0784314	FALSE
PRUNE2	ESCC3	0.567181	1	FALSE	0.0862944	0.0588235	FALSE
PTCH1	ESCC3	1	1	FALSE	0.0761421	0.0784314	TRUE
PTPRB	ESCC3	0.731698	1	FALSE	0.0558376	0.0392157	FALSE
PTPRD	ESCC3	0.121692	1	FALSE	0.0761421	0.0196078	FALSE
PTPRS	ESCC3	0.360772	1	FALSE	0.071066	0.0980392	TRUE
PTPRT	ESCC3	1	1	FALSE	0.0406091	0.0392157	FALSE
PTPRZ1	ESCC3	0.763572	1	FALSE	0.0761421	0.0588235	FALSE
PXDN	ESCC3	0.0287717	0.765817	FALSE	0.0406091	0.0980392	TRUE
PXDNL	ESCC3	0.584541	1	FALSE	0.0964467	0.117647	TRUE
RALGAPA2	ESCC3	1	1	FALSE	0.0507614	0.0392157	FALSE
RASA1	ESCC3	1	1	FALSE	0.0558376	0.0588235	TRUE
RB1	ESCC3	0.247279	1	FALSE	0.0862944	0.0392157	FALSE
RELN	ESCC3	0.793902	1	FALSE	0.106599	0.117647	TRUE
REV3L	ESCC3	0.479822	1	FALSE	0.0558376	0.0784314	TRUE
RIMS1	ESCC3	0.731698	1	FALSE	0.0558376	0.0392157	FALSE
RIMS2	ESCC3	0.000863533	0.0675175	TRUE	0.0659898	0.176471	TRUE
RNF213	ESCC3	1	1	FALSE	0.101523	0.0980392	FALSE
RP1	ESCC3	0.222285	1	FALSE	0.0761421	0.117647	TRUE
RP1L1	ESCC3	1	1	FALSE	0.121827	0.117647	FALSE
RTL1	ESCC3	1	1	FALSE	0.0761421	0.0784314	TRUE
RUNX1T1	ESCC3	1	1	FALSE	0.0609137	0.0588235	FALSE
RYR1	ESCC3	0.138383	1	FALSE	0.121827	0.0588235	FALSE
RYR2	ESCC3	0.844045	1	FALSE	0.218274	0.235294	TRUE
RYR3	ESCC3	0.0792969	0.908376	FALSE	0.167513	0.254902	TRUE
SACS	ESCC3	1	1	FALSE	0.0558376	0.0588235	TRUE
SAMD9L	ESCC3	0.605483	1	FALSE	0.111675	0.137255	TRUE
SCN10A	ESCC3	1	1	FALSE	0.0812183	0.0784314	FALSE
SCN11A	ESCC3	1	1	FALSE	0.0507614	0.0392157	FALSE
SCN1A	ESCC3	1	1	FALSE	0.071066	0.0588235	FALSE
SCN2A	ESCC3	0.682736	1	FALSE	0.0406091	0.0196078	FALSE
SCN4A	ESCC3	0.360772	1	FALSE	0.071066	0.0980392	TRUE
SCN5A	ESCC3	0.208415	1	FALSE	0.0406091	0.0784314	TRUE
SCN7A	ESCC3	0.76617	1	FALSE	0.0812183	0.0588235	FALSE
SCN9A	ESCC3	0.103011	1	FALSE	0.0659898	0.117647	TRUE
SDK1	ESCC3	0.584541	1	FALSE	0.0964467	0.117647	TRUE
SDK2	ESCC3	0.0664496	0.908376	FALSE	0.0507614	0	FALSE
SEMA3E	ESCC3	1	1	FALSE	0.0609137	0.0588235	FALSE
SETBP1	ESCC3	1	1	FALSE	0.0456853	0.0392157	FALSE
SETD1B	ESCC3	1	1	FALSE	0.0609137	0.0588235	FALSE
SETX	ESCC3	1	1	FALSE	0.0456853	0.0392157	FALSE
SI	ESCC3	0.328737	1	FALSE	0.121827	0.0784314	FALSE
SLC12A1	ESCC3	0.479822	1	FALSE	0.0558376	0.0784314	TRUE
SLIT2	ESCC3	0.241084	1	FALSE	0.0456853	0.0784314	TRUE
SLITRK3	ESCC3	0.520671	1	FALSE	0.0659898	0.0392157	FALSE
SLITRK5	ESCC3	1	1	FALSE	0.0862944	0.0784314	FALSE
SORCS1	ESCC3	0.248784	1	FALSE	0.0812183	0.0392157	FALSE
SORCS3	ESCC3	0.241084	1	FALSE	0.0456853	0.0784314	TRUE
SPAG17	ESCC3	0.103011	1	FALSE	0.0659898	0.117647	TRUE
SPATA31D1	ESCC3	0.248784	1	FALSE	0.0812183	0.0392157	FALSE
SPEN	ESCC3	0.222285	1	FALSE	0.0761421	0.117647	TRUE
SPG11	ESCC3	0.458235	1	FALSE	0.0507614	0.0196078	FALSE
SPHKAP	ESCC3	0.784942	1	FALSE	0.0913706	0.0980392	TRUE
SPTA1	ESCC3	0.519809	1	FALSE	0.167513	0.196078	TRUE
SPTB	ESCC3	0.413875	1	FALSE	0.0913706	0.0588235	FALSE
SPTBN4	ESCC3	0.763572	1	FALSE	0.0761421	0.0588235	FALSE
SPTBN5	ESCC3	1	1	FALSE	0.0964467	0.0980392	TRUE
SRCAP	ESCC3	0.759631	1	FALSE	0.071066	0.0784314	TRUE
SRRM2	ESCC3	0.76617	1	FALSE	0.0812183	0.0588235	FALSE
SSPO	ESCC3	0.324904	1	FALSE	0.208122	0.156863	FALSE
STARD9	ESCC3	0.813875	1	FALSE	0.137056	0.117647	FALSE
SVEP1	ESCC3	0.150722	1	FALSE	0.0862944	0.137255	TRUE
SYNE1	ESCC3	0.572652	1	FALSE	0.243655	0.27451	TRUE
SYNE2	ESCC3	0.0702119	0.908376	FALSE	0.111675	0.0392157	FALSE
SZT2	ESCC3	0.451083	1	FALSE	0.0456853	0.0196078	FALSE
TACC2	ESCC3	0.520671	1	FALSE	0.0659898	0.0392157	FALSE
TAF1	ESCC3	1	1	FALSE	0.0406091	0.0392157	FALSE
TCHH	ESCC3	0.854918	1	FALSE	0.263959	0.27451	TRUE
TECTA	ESCC3	0.682736	1	FALSE	0.0406091	0.0196078	FALSE
TEP1	ESCC3	1	1	FALSE	0.0406091	0.0392157	FALSE
TET1	ESCC3	1	1	FALSE	0.0609137	0.0588235	FALSE
TET2	ESCC3	0.175347	1	FALSE	0.101523	0.156863	TRUE
TEX15	ESCC3	1	1	FALSE	0.071066	0.0588235	FALSE
TG	ESCC3	0.286959	1	FALSE	0.0507614	0.0784314	TRUE
THBS1	ESCC3	0.000863533	0.0675175	TRUE	0.0659898	0.176471	TRUE
THSD7A	ESCC3	1	1	FALSE	0.0659898	0.0588235	FALSE
TIAM1	ESCC3	0.286959	1	FALSE	0.0507614	0.0784314	TRUE
TLN1	ESCC3	0.720747	1	FALSE	0.0507614	0.0588235	TRUE
TLN2	ESCC3	0.744482	1	FALSE	0.0659898	0.0784314	TRUE
TMEM132C	ESCC3	1	1	FALSE	0.0456853	0.0392157	FALSE
TMEM132D	ESCC3	1	1	FALSE	0.0609137	0.0588235	FALSE
TNRC18	ESCC3	0.720747	1	FALSE	0.0507614	0.0588235	TRUE
TP53	ESCC3	0.697844	1	FALSE	0.954315	0.941176	FALSE
TRAPPC9	ESCC3	0.697844	1	FALSE	0.0456853	0.0588235	TRUE
TRIM42	ESCC3	1	1	FALSE	0.0659898	0.0588235	FALSE
TRPA1	ESCC3	1	1	FALSE	0.0558376	0.0588235	TRUE
TRPM2	ESCC3	0.451083	1	FALSE	0.0456853	0.0196078	FALSE
TRPM3	ESCC3	0.720747	1	FALSE	0.0507614	0.0588235	TRUE
TRRAP	ESCC3	1	1	FALSE	0.0964467	0.0980392	TRUE
TTC28	ESCC3	0.511957	1	FALSE	0.0609137	0.0784314	TRUE
TTN	ESCC3	0.725857	1	FALSE	0.690355	0.666667	FALSE
UBR4	ESCC3	0.274314	1	FALSE	0.0964467	0.137255	TRUE
UNC13C	ESCC3	0.000156749	0.0183379	TRUE	0.0913706	0.235294	TRUE
UNC79	ESCC3	0.0359384	0.802837	FALSE	0.0558376	0.117647	TRUE
UNC80	ESCC3	0.413875	1	FALSE	0.0913706	0.0588235	FALSE
USH2A	ESCC3	0.0494758	0.898247	FALSE	0.22335	0.117647	FALSE
USP34	ESCC3	0.720747	1	FALSE	0.0507614	0.0588235	TRUE
UTP20	ESCC3	0.682736	1	FALSE	0.0406091	0.0196078	FALSE
UTRN	ESCC3	0.222285	1	FALSE	0.0761421	0.117647	TRUE
VCAN	ESCC3	0.47944	1	FALSE	0.13198	0.0980392	FALSE
VPS13B	ESCC3	0.411373	1	FALSE	0.0964467	0.0588235	FALSE
VPS13C	ESCC3	0.121692	1	FALSE	0.0761421	0.0196078	FALSE
VPS13D	ESCC3	0.76617	1	FALSE	0.0812183	0.0588235	FALSE
VWA5B1	ESCC3	0.286959	1	FALSE	0.0507614	0.0784314	TRUE
VWDE	ESCC3	0.0751108	0.908376	FALSE	0.0812183	0.0196078	FALSE
VWF	ESCC3	0.235873	1	FALSE	0.137056	0.0784314	FALSE
WDFY3	ESCC3	0.567181	1	FALSE	0.0862944	0.0588235	FALSE
WDFY4	ESCC3	0.814363	1	FALSE	0.13198	0.117647	FALSE
WDR17	ESCC3	1	1	FALSE	0.035533	0.0392157	TRUE
WDR87	ESCC3	0.304239	1	FALSE	0.0609137	0.0980392	TRUE
WNK1	ESCC3	1	1	FALSE	0.0609137	0.0588235	FALSE
XIRP2	ESCC3	0.228463	1	FALSE	0.208122	0.27451	TRUE
YLPM1	ESCC3	0.451083	1	FALSE	0.0456853	0.0196078	FALSE
ZFHX3	ESCC3	0.165724	1	FALSE	0.0913706	0.0392157	FALSE
ZFHX4	ESCC3	0.378583	1	FALSE	0.15736	0.196078	TRUE
ZNF208	ESCC3	1	1	FALSE	0.0761421	0.0784314	TRUE
ZNF318	ESCC3	0.387966	1	FALSE	0.0862944	0.117647	TRUE
ZNF462	ESCC3	0.327254	1	FALSE	0.0659898	0.0980392	TRUE
ZNF469	ESCC3	0.76617	1	FALSE	0.0812183	0.0588235	FALSE
ZNF521	ESCC3	1	1	FALSE	0.0406091	0.0392157	FALSE
ZNF536	ESCC3	0.190048	1	FALSE	0.0659898	0.0196078	FALSE
ZNF716	ESCC3	0.682736	1	FALSE	0.0406091	0.0196078	FALSE
ZNF729	ESCC3	1	1	FALSE	0.0406091	0.0392157	FALSE
ZNF750	ESCC3	0.0780391	0.908376	FALSE	0.15736	0.0784314	FALSE
ZNF804A	ESCC3	0.682736	1	FALSE	0.0406091	0.0196078	FALSE
ZNF804B	ESCC3	0.20328	1	FALSE	0.111675	0.0588235	FALSE
ZNF99	ESCC3	0.76617	1	FALSE	0.0812183	0.0588235	FALSE
